# Supplementary material for: Draft genome of multiple resistance donor plant Sinapis alba: An insight into SSRs, annotations and phylogenetics
Source: PLoS One. 2020 Apr 9;15(4):e0231002. doi: 10.1371/journal.pone.0231002 (PMC7145005; doi:10.1371/journal.pone.0231002)
Supplement: S1 Table — (XLSX) [file pone.0231002.s001.xlsx]

## Sheet: Sheet1
######## SSR Primer Designed Full Details################
SRR3490913_contig_1	GMATA	SSR_marker	468	721	.	.	.	Name=MK1;ID=SSRloci611:622;Note=Primer_L CCATGGAGATGGGAGGTATT
, Tm 58.665
,Primer_R GCAAACTCTGAACCAGCACA
, Tm 60.032
,Size(bp) 254
,Alleles count(s) 1,Allele size(s)(bp)/designed,254/254
SRR3490913_contig_2	GMATA	SSR_marker	2031	2161	.	.	.	Name=MK2;ID=SSRloci2101:2110;Note=Primer_L CTTGCAGTCCATCCAAACCT
, Tm 60.111
,Primer_R CCGAAACGTTGTTTTCTTCG
, Tm 60.639
,Size(bp) 131
,Alleles count(s) 1,Allele size(s)(bp)/designed,131/131
SRR3490913_contig_4	GMATA	SSR_marker	189	414	.	.	.	Name=MK3;ID=SSRloci239:248;Note=Primer_L CTGCACACGGAAGAGAATGA
, Tm 59.984
,Primer_R ATGGGTCGACAGAACAGGAC
, Tm 59.969
,Size(bp) 226
,Alleles count(s) 1,Allele size(s)(bp)/designed,226/226
SRR3490913_contig_5	GMATA	SSR_marker	1684	1901	.	.	.	Name=MK4;ID=SSRloci1735:1744;Note=Primer_L CTGCACACGGAAGAGAATGA
, Tm 59.984
,Primer_R ACAGAACCGGACTCCAACTG
, Tm 60.151
,Size(bp) 218
,Alleles count(s) 1,Allele size(s)(bp)/designed,218/218
SRR3490913_contig_8	GMATA	SSR_marker	85	473	.	.	.	Name=MK5;ID=SSRloci278:287;Note=Primer_L CGGTAACCCTAGATCGGTGA
, Tm 59.948
,Primer_R ACCCTATCCAGCCAGAACCT
, Tm 59.957
,Size(bp) 389
,Alleles count(s) 1,Allele size(s)(bp)/designed,389/389
SRR3490913_contig_11	GMATA	SSR_marker	725	1003	.	.	.	Name=MK6;ID=SSRloci894:913;Note=Primer_L AAAAGATGCGTTCTCTCTAGTGG
, Tm 59.101
,Primer_R GTTTCCATGCATCCCTTGAC
, Tm 60.326
,Size(bp) 279
,Alleles count(s) 2,Allele size(s)(bp)/designed,279/279,307/279
SRR3490913_contig_13	GMATA	SSR_marker	779	1089	.	.	.	Name=MK7;ID=SSRloci890:907;Note=Primer_L CTCAACGTGAAATGGTGCAG
, Tm 60.301
,Primer_R ACGAAGCTGCAACAACAAAA
, Tm 59.512
,Size(bp) 311
,Alleles count(s) 1,Allele size(s)(bp)/designed,311/311
SRR3490913_contig_13	GMATA	SSR_marker	996	1147	.	.	.	Name=MK8;ID=SSRloci1027:1036;Note=Primer_L TGCAGCAAAGGTTTGAATGT
, Tm 59.322
,Primer_R TCCCACTCAAGCACATGAAG
, Tm 59.831
,Size(bp) 152
,Alleles count(s) 1,Allele size(s)(bp)/designed,152/152
SRR3490913_contig_25	GMATA	SSR_marker	1399	1615	.	.	.	Name=MK9;ID=SSRloci1560:1591;Note=Primer_L AGAAACCGGCCAAAGTAAAA
, Tm 58.740
,Primer_R TGGTGAGTCTCTCGTGGTTG
, Tm 59.864
,Size(bp) 217
,Alleles count(s) 1,Allele size(s)(bp)/designed,217/217
SRR3490913_contig_26	GMATA	SSR_marker	1323	1721	.	.	.	Name=MK10;ID=SSRloci1486:1547;Note=Primer_L AGAAACCGGCCAAAGTAAAA
, Tm 58.740
,Primer_R GGCCACAAATCAAAGCATGT
, Tm 60.905
,Size(bp) 399
,Alleles count(s) 2,Allele size(s)(bp)/designed,367/399,399/399
SRR3490913_contig_27	GMATA	SSR_marker	1448	1763	.	.	.	Name=MK11;ID=SSRloci1564:1573;Note=Primer_L TCCCGTCTGCCAATATCATC
, Tm 60.833
,Primer_R TGCACTCCCATGGTCAAATA
, Tm 59.924
,Size(bp) 316
,Alleles count(s) 1,Allele size(s)(bp)/designed,316/316
SRR3490913_contig_27	GMATA	SSR_marker	6507	6728	.	.	.	Name=MK12;ID=SSRloci6554:6563;Note=Primer_L TCTCTCTTCCATCTCAACCACA
, Tm 59.844
,Primer_R CAATTCTTCCCGCACAAGAT
, Tm 60.074
,Size(bp) 222
,Alleles count(s) 1,Allele size(s)(bp)/designed,222/222
SRR3490913_contig_33	GMATA	SSR_marker	2127	2469	.	.	.	Name=MK13;ID=SSRloci2253:2272;Note=Primer_L TGGTGACACAAGAGGGATGA
, Tm 60.088
,Primer_R TCTCGGTCAATCACATGAAGA
, Tm 59.230
,Size(bp) 343
,Alleles count(s) 1,Allele size(s)(bp)/designed,343/343
SRR3490913_contig_35	GMATA	SSR_marker	1201	1414	.	.	.	Name=MK14;ID=SSRloci1325:1344;Note=Primer_L GCCGCATGATTTTGTTGTTT
, Tm 60.876
,Primer_R CCAAATCTCATCCGCTATTCA
, Tm 60.045
,Size(bp) 214
,Alleles count(s) 1,Allele size(s)(bp)/designed,214/214
SRR3490913_contig_36	GMATA	SSR_marker	792	1095	.	.	.	Name=MK15;ID=SSRloci863:872;Note=Primer_L TTAAGCAGCTCTTCCGGTTC
, Tm 59.592
,Primer_R CGTTTCGAGGATTCTTCTGG
, Tm 59.807
,Size(bp) 304
,Alleles count(s) 1,Allele size(s)(bp)/designed,304/304
SRR3490913_contig_40	GMATA	SSR_marker	720	953	.	.	.	Name=MK16;ID=SSRloci902:911;Note=Primer_L AAGCCAGACCAGACCCTACA
, Tm 59.721
,Primer_R GGAAAATGCGATGCGACTAT
, Tm 60.067
,Size(bp) 234
,Alleles count(s) 1,Allele size(s)(bp)/designed,234/234
SRR3490913_contig_41	GMATA	SSR_marker	1981	2211	.	.	.	Name=MK17;ID=SSRloci2161:2170;Note=Primer_L AAAGCCAGACCATACCCTACA
, Tm 58.591
,Primer_R GGAAAATGCGATGCGACTAT
, Tm 60.067
,Size(bp) 231
,Alleles count(s) 1,Allele size(s)(bp)/designed,231/231
SRR3490913_contig_41	GMATA	SSR_marker	3680	3861	.	.	.	Name=MK18;ID=SSRloci3808:3819;Note=Primer_L TGTTCCATTGGGATACTCCAC
, Tm 59.662
,Primer_R AAAATCGCGGAAATCATCAC
, Tm 59.907
,Size(bp) 182
,Alleles count(s) 1,Allele size(s)(bp)/designed,182/182
SRR3490913_contig_44	GMATA	SSR_marker	856	1220	.	.	.	Name=MK19;ID=SSRloci877:886;Note=Primer_L CACCGCACATTTCCTCATAA
, Tm 59.542
,Primer_R TGAGTCTGCTTGCGAGTCTT
, Tm 58.909
,Size(bp) 365
,Alleles count(s) 10,Allele size(s)(bp)/designed,364/365,365/365,366/365,367/365,369/365,412/365,414/365,416/365,418/365,425/365
SRR3490913_contig_48	GMATA	SSR_marker	508	714	.	.	.	Name=MK20;ID=SSRloci562:577;Note=Primer_L CCTCTGCATCTTGGGAAGTC
, Tm 59.803
,Primer_R TTGAAGGAACCGAAGCTGAT
, Tm 59.813
,Size(bp) 207
,Alleles count(s) 7,Allele size(s)(bp)/designed,190/207,194/207,195/207,197/207,198/207,207/207,236/207
SRR3490913_contig_48	GMATA	SSR_marker	685	971	.	.	.	Name=MK21;ID=SSRloci875:884;Note=Primer_L TGTGTTGGAAATCAGCTTCG
, Tm 59.840
,Primer_R AACCGAACGGATTACACTGG
, Tm 59.853
,Size(bp) 287
,Alleles count(s) 2,Allele size(s)(bp)/designed,286/287,287/287
SRR3490913_contig_49	GMATA	SSR_marker	518	678	.	.	.	Name=MK22;ID=SSRloci560:575;Note=Primer_L CATGTGCCCTCTCCCTCTAT
, Tm 59.116
,Primer_R AGAATTCGGTGGATGAGTCG
, Tm 60.073
,Size(bp) 161
,Alleles count(s) 1,Allele size(s)(bp)/designed,161/161
SRR3490913_contig_51	GMATA	SSR_marker	987	1352	.	.	.	Name=MK23;ID=SSRloci1185:1194;Note=Primer_L AGCCATGGTAGGATGGTTTG
, Tm 59.813
,Primer_R TGGTGTAAAAGGGTGGGAAG
, Tm 59.824
,Size(bp) 366
,Alleles count(s) 1,Allele size(s)(bp)/designed,366/366
SRR3490913_contig_53	GMATA	SSR_marker	67	465	.	.	.	Name=MK24;ID=SSRloci257:272;Note=Primer_L GGGAAGAAATGGGTCTGGAT
, Tm 60.133
,Primer_R GTTGGAGGCAATTAGGACGA
, Tm 60.074
,Size(bp) 399
,Alleles count(s) 2,Allele size(s)(bp)/designed,399/399,447/399
SRR3490913_contig_54	GMATA	SSR_marker	2230	2450	.	.	.	Name=MK25;ID=SSRloci2301:2406;Note=Primer_L ATCGATCTCCACACCACACA
, Tm 59.962
,Primer_R CGCAGAGAGAGAGGTAAACAAA
, Tm 58.789
,Size(bp) 221
,Alleles count(s) 1,Allele size(s)(bp)/designed,221/221
SRR3490913_contig_56	GMATA	SSR_marker	264	467	.	.	.	Name=MK26;ID=SSRloci303:320;Note=Primer_L TCGGAAATCAATCACCAACA
, Tm 59.900
,Primer_R CCATTCGGCCACTAAGTCAT
, Tm 59.955
,Size(bp) 204
,Alleles count(s) 1,Allele size(s)(bp)/designed,204/204
SRR3490913_contig_57	GMATA	SSR_marker	1125	1345	.	.	.	Name=MK25;ID=SSRloci1195:1300;Note=Primer_L ATCGATCTCCACACCACACA
, Tm 59.962
,Primer_R CGCAGAGAGAGAGGTAAACAAA
, Tm 58.789
,Size(bp) 221
,Alleles count(s) 1,Allele size(s)(bp)/designed,221/221
SRR3490913_contig_60	GMATA	SSR_marker	4408	4732	.	.	.	Name=MK27;ID=SSRloci4589:4600;Note=Primer_L ATTGGAGCTTATCGGCAGAA
, Tm 59.807
,Primer_R TCACACGGGTGCCCTATAA
, Tm 59.933
,Size(bp) 325
,Alleles count(s) 1,Allele size(s)(bp)/designed,325/325
SRR3490913_contig_60	GMATA	SSR_marker	5479	5794	.	.	.	Name=MK28;ID=SSRloci5632:5641;Note=Primer_L CGCGTCGACTTGTTGAAGTA
, Tm 60.050
,Primer_R GGACTCCGGCCATAACATAA
, Tm 59.784
,Size(bp) 316
,Alleles count(s) 1,Allele size(s)(bp)/designed,316/316
SRR3490913_contig_68	GMATA	SSR_marker	302	633	.	.	.	Name=MK29;ID=SSRloci480:489;Note=Primer_L GGAGTGGGAAGAGAAGATGG
, Tm 58.664
,Primer_R TCCATGTGGTCCAAAGTCCT
, Tm 60.363
,Size(bp) 332
,Alleles count(s) 1,Allele size(s)(bp)/designed,332/332
SRR3490913_contig_75	GMATA	SSR_marker	1161	1531	.	.	.	Name=MK30;ID=SSRloci1286:1295;Note=Primer_L GTTGAATCGATGTTTCATCTCG
, Tm 59.574
,Primer_R CGCACTCGTTTTGCTTTACA
, Tm 60.052
,Size(bp) 371
,Alleles count(s) 2,Allele size(s)(bp)/designed,371/371,372/371
SRR3490913_contig_77	GMATA	SSR_marker	2554	2831	.	.	.	Name=MK31;ID=SSRloci2744:2753;Note=Primer_L GGGTTTTGGGGTTAGGGTTT
, Tm 61.131
,Primer_R TGCGAAATTGAAAGCTCAAG
, Tm 59.182
,Size(bp) 278
,Alleles count(s) 1,Allele size(s)(bp)/designed,278/278
SRR3490913_contig_78	GMATA	SSR_marker	1991	2172	.	.	.	Name=MK32;ID=SSRloci2011:2020;Note=Primer_L TGAAACGCCAACCACATAAA
, Tm 59.969
,Primer_R AAGGGATTGAGCACTCCAGA
, Tm 59.803
,Size(bp) 182
,Alleles count(s) 1,Allele size(s)(bp)/designed,182/182
SRR3490913_contig_78	GMATA	SSR_marker	2221	2345	.	.	.	Name=MK33;ID=SSRloci2292:2311;Note=Primer_L ACTCCACACAAGCCAACTCC
, Tm 60.159
,Primer_R TAAGGAAAGCTCTGCCCAAA
, Tm 59.953
,Size(bp) 125
,Alleles count(s) 9,Allele size(s)(bp)/designed,119/125,120/125,121/125,123/125,125/125,127/125,135/125,139/125,143/125
SRR3490913_contig_78	GMATA	SSR_marker	2326	2571	.	.	.	Name=MK34;ID=SSRloci2496:2507;Note=Primer_L TTTGGGCAGAGCTTTCCTTA
, Tm 59.953
,Primer_R TGGGGTCTTGGACAAGTAGG
, Tm 59.959
,Size(bp) 246
,Alleles count(s) 5,Allele size(s)(bp)/designed,205/246,245/246,246/246,247/246,249/246
SRR3490913_contig_81	GMATA	SSR_marker	169	501	.	.	.	Name=MK35;ID=SSRloci239:254;Note=Primer_L ATCGATCTCCACTCCACACC
, Tm 59.928
,Primer_R TGGGGTCTTGGACAAGTAGG
, Tm 59.959
,Size(bp) 333
,Alleles count(s) 5,Allele size(s)(bp)/designed,318/333,322/333,333/333,349/333,357/333
SRR3490913_contig_100	GMATA	SSR_marker	1809	2101	.	.	.	Name=MK36;ID=SSRloci1905:1916;Note=Primer_L TTGCCAAGAGAGGTCAAGTG
, Tm 59.007
,Primer_R ACATTTTCGTGCTTCCCATC
, Tm 59.939
,Size(bp) 293
,Alleles count(s) 1,Allele size(s)(bp)/designed,293/293
SRR3490913_contig_109	GMATA	SSR_marker	4603	4909	.	.	.	Name=MK37;ID=SSRloci4717:4728;Note=Primer_L CTGTCGTGGTATGGGCTTCT
, Tm 60.134
,Primer_R GAGCAACCGAAAGTGGAGAC
, Tm 59.851
,Size(bp) 307
,Alleles count(s) 1,Allele size(s)(bp)/designed,307/307
SRR3490913_contig_116	GMATA	SSR_marker	94	293	.	.	.	Name=MK38;ID=SSRloci242:259;Note=Primer_L GGTTCTGAATTGGGTTTTGG
, Tm 59.264
,Primer_R AGCAAAACGGACATGGGTAG
, Tm 59.993
,Size(bp) 200
,Alleles count(s) 1,Allele size(s)(bp)/designed,200/200
SRR3490913_contig_116	GMATA	SSR_marker	274	478	.	.	.	Name=MK39;ID=SSRloci375:384;Note=Primer_L CTACCCATGTCCGTTTTGCT
, Tm 59.993
,Primer_R TGCTACGTTTCCTCACAATCC
, Tm 60.125
,Size(bp) 205
,Alleles count(s) 1,Allele size(s)(bp)/designed,205/205
SRR3490913_contig_118	GMATA	SSR_marker	354	601	.	.	.	Name=MK40;ID=SSRloci419:448;Note=Primer_L GGTTGGTGAAAGCATGACAG
, Tm 59.139
,Primer_R AGCCCAAACCATGCAAATAC
, Tm 59.829
,Size(bp) 248
,Alleles count(s) 1,Allele size(s)(bp)/designed,248/248
SRR3490913_contig_121	GMATA	SSR_marker	1004	1331	.	.	.	Name=MK41;ID=SSRloci1037:1050;Note=Primer_L AAATCAATCGCCAACACACA
, Tm 59.972
,Primer_R TGGGGTCTTGGACAAGTAGG
, Tm 59.959
,Size(bp) 328
,Alleles count(s) 1,Allele size(s)(bp)/designed,328/328
SRR3490913_contig_122	GMATA	SSR_marker	610	861	.	.	.	Name=MK42;ID=SSRloci803:814;Note=Primer_L AGTCGTGTTGGACGTTAGCA
, Tm 59.365
,Primer_R AGCAGCTACGACGATTTGGT
, Tm 59.904
,Size(bp) 252
,Alleles count(s) 1,Allele size(s)(bp)/designed,252/252
SRR3490913_contig_131	GMATA	SSR_marker	9296	9538	.	.	.	Name=MK43;ID=SSRloci9406:9415;Note=Primer_L CCTTTTAGTCTGGTGTGTCAACG
, Tm 60.963
,Primer_R TGAACTCCAAATGTCAAAGCAC
, Tm 60.154
,Size(bp) 243
,Alleles count(s) 1,Allele size(s)(bp)/designed,243/243
SRR3490913_contig_132	GMATA	SSR_marker	1498	1872	.	.	.	Name=MK44;ID=SSRloci1688:1697;Note=Primer_L TGCCTCAACAAACGAGTCAG
, Tm 60.025
,Primer_R GGGAGATTTGCAACATTTGG
, Tm 60.309
,Size(bp) 375
,Alleles count(s) 1,Allele size(s)(bp)/designed,375/375
SRR3490913_contig_141	GMATA	SSR_marker	1799	2135	.	.	.	Name=MK45;ID=SSRloci1984:1998;Note=Primer_L TGGGCTAATCCATGATTGCTA
, Tm 60.430
,Primer_R GTGCAACTCGCAAGAAACAA
, Tm 60.035
,Size(bp) 337
,Alleles count(s) 1,Allele size(s)(bp)/designed,337/337
SRR3490913_contig_141	GMATA	SSR_marker	3133	3400	.	.	.	Name=MK46;ID=SSRloci3315:3338;Note=Primer_L CCATTTTGCTTGAAACCCTA
, Tm 57.755
,Primer_R GGTTCAAATCCACAGAGAGCA
, Tm 60.248
,Size(bp) 268
,Alleles count(s) 1,Allele size(s)(bp)/designed,268/268
SRR3490913_contig_141	GMATA	SSR_marker	3668	3982	.	.	.	Name=MK47;ID=SSRloci3821:3832;Note=Primer_L TATGTGGGCCGAGATCGTTA
, Tm 61.382
,Primer_R GAGGAAGGTCGTGAGAGAGC
, Tm 59.131
,Size(bp) 315
,Alleles count(s) 1,Allele size(s)(bp)/designed,315/315
SRR3490913_contig_143	GMATA	SSR_marker	9017	9218	.	.	.	Name=MK48;ID=SSRloci9071:9080;Note=Primer_L GGTTTTATCCGCACCTAGCA
, Tm 60.096
,Primer_R TGGACACAAAGATGCCAAGA
, Tm 60.240
,Size(bp) 202
,Alleles count(s) 1,Allele size(s)(bp)/designed,202/202
SRR3490913_contig_143	GMATA	SSR_marker	14005	14207	.	.	.	Name=MK49;ID=SSRloci14038:14047;Note=Primer_L GGATGTTTGTTCTCAAGTGCAAG
, Tm 61.056
,Primer_R CGGGTCTTCTTCTTCATCGT
, Tm 59.284
,Size(bp) 203
,Alleles count(s) 1,Allele size(s)(bp)/designed,203/203
SRR3490913_contig_145	GMATA	SSR_marker	41	218	.	.	.	Name=MK50;ID=SSRloci62:71;Note=Primer_L AAAATGATGGAGGGTGGCTA
, Tm 59.387
,Primer_R AATGTGGGAGGAGGTGTGTC
, Tm 59.817
,Size(bp) 178
,Alleles count(s) 1,Allele size(s)(bp)/designed,178/178
SRR3490913_contig_146	GMATA	SSR_marker	2233	2371	.	.	.	Name=MK51;ID=SSRloci2335:2346;Note=Primer_L CCCACAAAACGTCTCCATTT
, Tm 59.830
,Primer_R CCCAAACTTCTCTGTTCATCG
, Tm 59.720
,Size(bp) 139
,Alleles count(s) 2,Allele size(s)(bp)/designed,139/139,142/139
SRR3490913_contig_147	GMATA	SSR_marker	7243	7471	.	.	.	Name=MK52;ID=SSRloci7388:7397;Note=Primer_L ACCACAGCTCTAGCCAAGGA
, Tm 60.012
,Primer_R AAACGTCGTGGTCGTCTTCT
, Tm 59.769
,Size(bp) 229
,Alleles count(s) 1,Allele size(s)(bp)/designed,229/229
SRR3490913_contig_154	GMATA	SSR_marker	1976	2244	.	.	.	Name=MK53;ID=SSRloci2086:2100;Note=Primer_L CTGTGCCCGAAACTACAACA
, Tm 59.758
,Primer_R TTGGACTGGGATTTACACCA
, Tm 58.821
,Size(bp) 269
,Alleles count(s) 1,Allele size(s)(bp)/designed,269/269
SRR3490913_contig_156	GMATA	SSR_marker	59	442	.	.	.	Name=MK54;ID=SSRloci197:208;Note=Primer_L AGGCGCGTGTAGAAATAAGC
, Tm 59.523
,Primer_R AAAGCTGTTGCTGCTGGAAA
, Tm 61.080
,Size(bp) 384
,Alleles count(s) 1,Allele size(s)(bp)/designed,384/384
SRR3490913_contig_157	GMATA	SSR_marker	2470	2715	.	.	.	Name=MK55;ID=SSRloci2529:2544;Note=Primer_L ACCCACCATGAACGAGAAAG
, Tm 59.966
,Primer_R ATTGGGAATCGAACAACCAA
, Tm 60.170
,Size(bp) 246
,Alleles count(s) 1,Allele size(s)(bp)/designed,246/246
SRR3490913_contig_157	GMATA	SSR_marker	2892	3202	.	.	.	Name=MK56;ID=SSRloci3074:3099;Note=Primer_L TGAGAGCTCCGATTCGTTTT
, Tm 59.955
,Primer_R TTGCTCTCTCGTTTCCCATC
, Tm 60.340
,Size(bp) 311
,Alleles count(s) 1,Allele size(s)(bp)/designed,311/311
SRR3490913_contig_158	GMATA	SSR_marker	902	1176	.	.	.	Name=MK57;ID=SSRloci986:1000;Note=Primer_L CAACTTGACATGGACTGATGC
, Tm 59.154
,Primer_R GTCCGTTGAAACACTCGACA
, Tm 59.726
,Size(bp) 275
,Alleles count(s) 1,Allele size(s)(bp)/designed,275/275
SRR3490913_contig_158	GMATA	SSR_marker	3259	3600	.	.	.	Name=MK58;ID=SSRloci3448:3457;Note=Primer_L TGGATCTAGTGCAACAGAAACAG
, Tm 59.434
,Primer_R TGCCTTCACCACCATCAATA
, Tm 59.924
,Size(bp) 342
,Alleles count(s) 2,Allele size(s)(bp)/designed,342/342,431/342
SRR3490913_contig_158	GMATA	SSR_marker	3705	4101	.	.	.	Name=MK59;ID=SSRloci3891:3900;Note=Primer_L AAACGACATGGGCTTTCAAC
, Tm 59.978
,Primer_R TTCTGACCCGTGACTTCTGAT
, Tm 59.712
,Size(bp) 397
,Alleles count(s) 2,Allele size(s)(bp)/designed,381/397,397/397
SRR3490913_contig_159	GMATA	SSR_marker	6775	6949	.	.	.	Name=MK60;ID=SSRloci6898:6911;Note=Primer_L GATTGCTTCTCCTCCTGTGG
, Tm 59.803
,Primer_R CAGAAACAAGACAAAGAGGTGGT
, Tm 59.707
,Size(bp) 175
,Alleles count(s) 1,Allele size(s)(bp)/designed,175/175
SRR3490913_contig_159	GMATA	SSR_marker	12238	12389	.	.	.	Name=MK61;ID=SSRloci12278:12295;Note=Primer_L AAGTTGCGTGTCCGATTCTC
, Tm 60.263
,Primer_R CAACGCCACAAAAGCATAAA
, Tm 59.742
,Size(bp) 152
,Alleles count(s) 1,Allele size(s)(bp)/designed,152/152
SRR3490913_contig_159	GMATA	SSR_marker	13089	13394	.	.	.	Name=MK62;ID=SSRloci13197:13206;Note=Primer_L GCTGCTGAAACAGGAAAAGC
, Tm 60.140
,Primer_R CGAATCCACGGAGATCAAAT
, Tm 59.894
,Size(bp) 306
,Alleles count(s) 1,Allele size(s)(bp)/designed,306/306
SRR3490913_contig_163	GMATA	SSR_marker	1868	2130	.	.	.	Name=MK63;ID=SSRloci1923:1940;Note=Primer_L GGAACTCCAAAACCGTCAAA
, Tm 59.948
,Primer_R ATACAACAAGCAGCGGAAAA
, Tm 58.439
,Size(bp) 263
,Alleles count(s) 1,Allele size(s)(bp)/designed,263/263
SRR3490913_contig_164	GMATA	SSR_marker	3435	3554	.	.	.	Name=MK64;ID=SSRloci3508:3522;Note=Primer_L TCTGGTAAATTTGCTCTAGAAGCTC
, Tm 59.629
,Primer_R TCATACGAAAAGACGCCAAG
, Tm 58.917
,Size(bp) 120
,Alleles count(s) 1,Allele size(s)(bp)/designed,120/120
SRR3490913_contig_166	GMATA	SSR_marker	452	589	.	.	.	Name=MK65;ID=SSRloci530:541;Note=Primer_L GGGATTGCAACACATCATACA
, Tm 59.266
,Primer_R CCCCAGCCTAAAACCTCTTC
, Tm 60.068
,Size(bp) 138
,Alleles count(s) 1,Allele size(s)(bp)/designed,138/138
SRR3490913_contig_167	GMATA	SSR_marker	10	209	.	.	.	Name=MK66;ID=SSRloci102:121;Note=Primer_L CGGTTTGACTCGGTTCAGTT
, Tm 60.149
,Primer_R CAAATGGGAAAGATGAAGACG
, Tm 59.555
,Size(bp) 200
,Alleles count(s) 1,Allele size(s)(bp)/designed,200/200
SRR3490913_contig_167	GMATA	SSR_marker	183	408	.	.	.	Name=MK67;ID=SSRloci285:294;Note=Primer_L TGCACTCGTCTTCATCTTTCC
, Tm 60.390
,Primer_R CCATGGCGATTTGAAGCTAT
, Tm 60.060
,Size(bp) 226
,Alleles count(s) 1,Allele size(s)(bp)/designed,226/226
SRR3490913_contig_168	GMATA	SSR_marker	1236	1556	.	.	.	Name=MK68;ID=SSRloci1417:1434;Note=Primer_L TTCGCTTCCCTGTATTGAGC
, Tm 60.352
,Primer_R CGGTTAGATTTTAGCCAATCGT
, Tm 59.541
,Size(bp) 321
,Alleles count(s) 1,Allele size(s)(bp)/designed,321/321
SRR3490913_contig_169	GMATA	SSR_marker	1997	2312	.	.	.	Name=MK69;ID=SSRloci2177:2191;Note=Primer_L TCGTTTCCCTGTATTGAGCTG
, Tm 60.256
,Primer_R CGGTTAGATTTTAGCCAATCGT
, Tm 59.541
,Size(bp) 316
,Alleles count(s) 1,Allele size(s)(bp)/designed,316/316
SRR3490913_contig_170	GMATA	SSR_marker	4889	5168	.	.	.	Name=MK70;ID=SSRloci4962:4971;Note=Primer_L AGGTACGAGGACGGTGAAAA
, Tm 59.592
,Primer_R ATGGTTCTGACCCGTGACTT
, Tm 59.430
,Size(bp) 280
,Alleles count(s) 1,Allele size(s)(bp)/designed,280/280
SRR3490913_contig_172	GMATA	SSR_marker	10082	10392	.	.	.	Name=MK71;ID=SSRloci10223:10232;Note=Primer_L ATCGTGGTGCACAAAACAAA
, Tm 60.011
,Primer_R CCAAAGGAGGAAACACCTGA
, Tm 60.081
,Size(bp) 311
,Alleles count(s) 1,Allele size(s)(bp)/designed,311/311
SRR3490913_contig_176	GMATA	SSR_marker	303	539	.	.	.	Name=MK72;ID=SSRloci393:407;Note=Primer_L TTAACCAACCCTAACCGAACC
, Tm 60.095
,Primer_R CTGTCGGCGCGTGTAGTAG
, Tm 60.624
,Size(bp) 237
,Alleles count(s) 1,Allele size(s)(bp)/designed,237/237
SRR3490913_contig_183	GMATA	SSR_marker	1229	1572	.	.	.	Name=MK73;ID=SSRloci1356:1365;Note=Primer_L CTCCTTGTCTTTGGCTCTGG
, Tm 59.982
,Primer_R GTGGGCAGTTATAGGCGAAA
, Tm 60.096
,Size(bp) 344
,Alleles count(s) 2,Allele size(s)(bp)/designed,344/344,345/344
SRR3490913_contig_194	GMATA	SSR_marker	71	259	.	.	.	Name=MK74;ID=SSRloci120:129;Note=Primer_L CTCGCTCTCCACACCATACA
, Tm 59.855
,Primer_R AGGGGTCCAGAATTCACACA
, Tm 60.363
,Size(bp) 189
,Alleles count(s) 1,Allele size(s)(bp)/designed,189/189
SRR3490913_contig_199	GMATA	SSR_marker	1692	1861	.	.	.	Name=MK75;ID=SSRloci1786:1795;Note=Primer_L CGGCCTTAACTCACCACAAT
, Tm 59.993
,Primer_R ACCATGGGAACGAAAATGAA
, Tm 60.170
,Size(bp) 170
,Alleles count(s) 1,Allele size(s)(bp)/designed,170/170
SRR3490913_contig_202	GMATA	SSR_marker	1175	1448	.	.	.	Name=MK76;ID=SSRloci1259:1274;Note=Primer_L ATACTGGTCGGCCTTTCCTT
, Tm 59.962
,Primer_R AAGACGAAGGGATGTCATGG
, Tm 59.927
,Size(bp) 274
,Alleles count(s) 1,Allele size(s)(bp)/designed,274/274
SRR3490913_contig_210	GMATA	SSR_marker	1661	1880	.	.	.	Name=MK77;ID=SSRloci1687:1700;Note=Primer_L CCGGATTCACCCTTGTTATG
, Tm 60.184
,Primer_R CAGTTAAGGCCGAAAGGATG
, Tm 59.702
,Size(bp) 220
,Alleles count(s) 1,Allele size(s)(bp)/designed,220/220
SRR3490913_contig_216	GMATA	SSR_marker	938	1284	.	.	.	Name=MK78;ID=SSRloci1232:1245;Note=Primer_L TGAAACGCCAACCACATAAA
, Tm 59.969
,Primer_R AAGCTCTGCCCAAATCGTTA
, Tm 59.845
,Size(bp) 347
,Alleles count(s) 2,Allele size(s)(bp)/designed,345/347,347/347
SRR3490913_contig_221	GMATA	SSR_marker	446	705	.	.	.	Name=MK79;ID=SSRloci529:538;Note=Primer_L TTTGCTTTTCTGGAGCATCA
, Tm 59.542
,Primer_R CCGCGTGTTTCTTCTTGTTT
, Tm 60.284
,Size(bp) 260
,Alleles count(s) 1,Allele size(s)(bp)/designed,260/260
SRR3490913_contig_225	GMATA	SSR_marker	194	427	.	.	.	Name=MK80;ID=SSRloci367:390;Note=Primer_L GGTCACAACGACAATTCTGC
, Tm 59.143
,Primer_R GCTTTTGTCCGAACCTCTTG
, Tm 59.853
,Size(bp) 234
,Alleles count(s) 1,Allele size(s)(bp)/designed,234/234
SRR3490913_contig_226	GMATA	SSR_marker	1265	1456	.	.	.	Name=MK81;ID=SSRloci1354:1371;Note=Primer_L CCAGGATTGGTCCTCAAGAA
, Tm 60.042
,Primer_R GACAAAGATCGCCAACATGA
, Tm 59.654
,Size(bp) 192
,Alleles count(s) 1,Allele size(s)(bp)/designed,192/192
SRR3490913_contig_228	GMATA	SSR_marker	531	736	.	.	.	Name=MK82;ID=SSRloci612:625;Note=Primer_L CTGTTCCAAAGGAAGCTGGA
, Tm 60.366
,Primer_R AAAGTGCGCGATCATTCTCT
, Tm 59.985
,Size(bp) 206
,Alleles count(s) 1,Allele size(s)(bp)/designed,206/206
SRR3490913_contig_228	GMATA	SSR_marker	2511	2757	.	.	.	Name=MK83;ID=SSRloci2615:2632;Note=Primer_L AGCGATAGGACCCCAGAAAT
, Tm 59.925
,Primer_R AAGAAACCCGCCCTAAGAGA
, Tm 60.200
,Size(bp) 247
,Alleles count(s) 1,Allele size(s)(bp)/designed,247/247
SRR3490913_contig_228	GMATA	SSR_marker	6295	6465	.	.	.	Name=MK84;ID=SSRloci6389:6402;Note=Primer_L GTTCCCACATCTCACGATCA
, Tm 59.478
,Primer_R ACCAACCCACTTCCCTTTTC
, Tm 60.204
,Size(bp) 171
,Alleles count(s) 1,Allele size(s)(bp)/designed,171/171
SRR3490913_contig_228	GMATA	SSR_marker	6448	6701	.	.	.	Name=MK85;ID=SSRloci6514:6525;Note=Primer_L AAAGGGAAGTGGGTTGGTTT
, Tm 59.707
,Primer_R TCTTTCATTCCGCTTTGACC
, Tm 60.192
,Size(bp) 254
,Alleles count(s) 1,Allele size(s)(bp)/designed,254/254
SRR3490913_contig_233	GMATA	SSR_marker	2764	2990	.	.	.	Name=MK86;ID=SSRloci2957:2966;Note=Primer_L ATTGGTCCAGCGATATGGAA
, Tm 60.296
,Primer_R CCCGCCATTCACTCATACTT
, Tm 59.955
,Size(bp) 227
,Alleles count(s) 1,Allele size(s)(bp)/designed,227/227
SRR3490913_contig_234	GMATA	SSR_marker	2001	2216	.	.	.	Name=MK87;ID=SSRloci2063:2072;Note=Primer_L CAAAGCGATGTTTGTACTTTGC
, Tm 59.822
,Primer_R GCTCTTCTATGGCGGTTTGA
, Tm 60.352
,Size(bp) 216
,Alleles count(s) 1,Allele size(s)(bp)/designed,216/216
SRR3490913_contig_234	GMATA	SSR_marker	2193	2425	.	.	.	Name=MK88;ID=SSRloci2216:2225;Note=Primer_L AGCTTCAAACCGCCATAGAA
, Tm 59.845
,Primer_R GCAAACACAAACAGCTCAGAA
, Tm 59.112
,Size(bp) 233
,Alleles count(s) 1,Allele size(s)(bp)/designed,233/233
SRR3490913_contig_234	GMATA	SSR_marker	6125	6343	.	.	.	Name=MK89;ID=SSRloci6211:6220;Note=Primer_L TGGCTCTTACCCACACAACA
, Tm 60.152
,Primer_R TGAAGCTGGAGTTCCCAAGT
, Tm 59.844
,Size(bp) 219
,Alleles count(s) 1,Allele size(s)(bp)/designed,219/219
SRR3490913_contig_237	GMATA	SSR_marker	797	1195	.	.	.	Name=MK90;ID=SSRloci823:832;Note=Primer_L GAAAGAAAGAGATAATGCAGTGGTG
, Tm 60.514
,Primer_R TTCCAAACCCAACCCTTTAAC
, Tm 60.075
,Size(bp) 399
,Alleles count(s) 1,Allele size(s)(bp)/designed,399/399
SRR3490913_contig_246	GMATA	SSR_marker	1175	1524	.	.	.	Name=MK91;ID=SSRloci1363:1372;Note=Primer_L GAGGAGAAGATGAAAACCATGA
, Tm 58.240
,Primer_R AAAGAAGCCTGCAGTGTCGT
, Tm 60.058
,Size(bp) 350
,Alleles count(s) 1,Allele size(s)(bp)/designed,350/350
SRR3490913_contig_248	GMATA	SSR_marker	1139	1367	.	.	.	Name=MK92;ID=SSRloci1307:1316;Note=Primer_L GTTCCACAACCTGCACACAC
, Tm 60.055
,Primer_R TACTGATGAAGGCGCAACAA
, Tm 60.401
,Size(bp) 229
,Alleles count(s) 1,Allele size(s)(bp)/designed,229/229
SRR3490913_contig_258	GMATA	SSR_marker	2205	2383	.	.	.	Name=MK93;ID=SSRloci2309:2320;Note=Primer_L ACCTTCCATGCATCCTTCAC
, Tm 59.934
,Primer_R CATGTCTCTCTCTCTTTTGTTCTTC
, Tm 57.920
,Size(bp) 179
,Alleles count(s) 1,Allele size(s)(bp)/designed,179/179
SRR3490913_contig_261	GMATA	SSR_marker	6107	6426	.	.	.	Name=MK94;ID=SSRloci6238:6255;Note=Primer_L TTCAGCACAATGGAGTCTGG
, Tm 59.831
,Primer_R CATTTAATCGGCCATCTGCT
, Tm 60.060
,Size(bp) 320
,Alleles count(s) 1,Allele size(s)(bp)/designed,320/320
SRR3490913_contig_261	GMATA	SSR_marker	7395	7631	.	.	.	Name=MK95;ID=SSRloci7421:7430;Note=Primer_L CTTGATGGTGAACTCTACATACACA
, Tm 58.263
,Primer_R GAGAAAGCATGTCCATCGAA
, Tm 58.799
,Size(bp) 237
,Alleles count(s) 1,Allele size(s)(bp)/designed,237/237
SRR3490913_contig_261	GMATA	SSR_marker	8605	8888	.	.	.	Name=MK96;ID=SSRloci8700:8709;Note=Primer_L CGGTTAAGAGACCGGGGATA
, Tm 61.180
,Primer_R GCAATGGATCAAGTGTGGAA
, Tm 59.502
,Size(bp) 284
,Alleles count(s) 1,Allele size(s)(bp)/designed,284/284
SRR3490913_contig_261	GMATA	SSR_marker	12062	12392	.	.	.	Name=MK97;ID=SSRloci12242:12251;Note=Primer_L CCAAACCCACCCCTTAACTC
, Tm 60.581
,Primer_R AAGCGAGGCTTACATACTAACG
, Tm 57.840
,Size(bp) 331
,Alleles count(s) 1,Allele size(s)(bp)/designed,331/331
SRR3490913_contig_265	GMATA	SSR_marker	3739	4030	.	.	.	Name=MK98;ID=SSRloci3930:3939;Note=Primer_L TTAGCTGGGGAAGCTAGCAA
, Tm 60.110
,Primer_R CTTAACTTCCTGGGCGAACA
, Tm 60.241
,Size(bp) 292
,Alleles count(s) 1,Allele size(s)(bp)/designed,292/292
SRR3490913_contig_265	GMATA	SSR_marker	4092	4278	.	.	.	Name=MK99;ID=SSRloci4128:4245;Note=Primer_L GGAAAGCTCTGTCCAAATCG
, Tm 59.813
,Primer_R CCCCAAATATCTCACCCACA
, Tm 60.572
,Size(bp) 187
,Alleles count(s) 1,Allele size(s)(bp)/designed,187/187
SRR3490913_contig_265	GMATA	SSR_marker	4092	4305	.	.	.	Name=MK100;ID=SSRloci4252:4261;Note=Primer_L GGAAAGCTCTGTCCAAATCG
, Tm 59.813
,Primer_R CTCTCCACCCCACACACAC
, Tm 59.984
,Size(bp) 214
,Alleles count(s) 1,Allele size(s)(bp)/designed,214/214
SRR3490913_contig_265	GMATA	SSR_marker	4092	4316	.	.	.	Name=MK101;ID=SSRloci4285:4294;Note=Primer_L GGAAAGCTCTGTCCAAATCG
, Tm 59.813
,Primer_R CCACTCTCTCGCTCTCCAC
, Tm 58.628
,Size(bp) 225
,Alleles count(s) 1,Allele size(s)(bp)/designed,225/225
SRR3490913_contig_273	GMATA	SSR_marker	227	498	.	.	.	Name=MK102;ID=SSRloci291:300;Note=Primer_L TGCTCCATCCACCTATACCC
, Tm 59.773
,Primer_R CCGCTATTATCGTCGAAACC
, Tm 59.569
,Size(bp) 272
,Alleles count(s) 1,Allele size(s)(bp)/designed,272/272
SRR3490913_contig_279	GMATA	SSR_marker	1227	1626	.	.	.	Name=MK103;ID=SSRloci1381:1392;Note=Primer_L AGTCCATCCCACTCACCTTG
, Tm 59.962
,Primer_R AGCTTGCAATCGAACAGGAT
, Tm 59.843
,Size(bp) 400
,Alleles count(s) 1,Allele size(s)(bp)/designed,400/400
SRR3490913_contig_281	GMATA	SSR_marker	528	842	.	.	.	Name=MK104;ID=SSRloci650:661;Note=Primer_L TCCACAAACTACAAATCCACCA
, Tm 60.262
,Primer_R TTGGGATGTCTTTGGGTGAG
, Tm 60.892
,Size(bp) 315
,Alleles count(s) 2,Allele size(s)(bp)/designed,214/315,315/315
SRR3490913_contig_284	GMATA	SSR_marker	362	747	.	.	.	Name=MK105;ID=SSRloci596:713;Note=Primer_L TACAGGATCATGGGGCTTTC
, Tm 59.894
,Primer_R CCCCAAATATCTCACCCACA
, Tm 60.572
,Size(bp) 386
,Alleles count(s) 1,Allele size(s)(bp)/designed,386/386
SRR3490913_contig_284	GMATA	SSR_marker	485	774	.	.	.	Name=MK106;ID=SSRloci720:729;Note=Primer_L GCCCAGGCAGTTAAGAGTTG
, Tm 59.875
,Primer_R CTCTCCACCCCACACACAC
, Tm 59.984
,Size(bp) 290
,Alleles count(s) 1,Allele size(s)(bp)/designed,290/290
SRR3490913_contig_284	GMATA	SSR_marker	485	785	.	.	.	Name=MK107;ID=SSRloci753:762;Note=Primer_L GCCCAGGCAGTTAAGAGTTG
, Tm 59.875
,Primer_R CCACTCTCTCGCTCTCCAC
, Tm 58.628
,Size(bp) 301
,Alleles count(s) 1,Allele size(s)(bp)/designed,301/301
SRR3490913_contig_291	GMATA	SSR_marker	16	211	.	.	.	Name=MK108;ID=SSRloci101:115;Note=Primer_L TTTCCTGAGCTTTGGTTTCC
, Tm 59.288
,Primer_R CGAAGGAGGAGGAGAGGAGT
, Tm 59.945
,Size(bp) 196
,Alleles count(s) 1,Allele size(s)(bp)/designed,196/196
SRR3490913_contig_291	GMATA	SSR_marker	390	672	.	.	.	Name=MK109;ID=SSRloci634:645;Note=Primer_L TGATCAGCGATTGATTTTCG
, Tm 59.769
,Primer_R GAGAGGAAGAAGAAGGAAGAGGA
, Tm 59.608
,Size(bp) 283
,Alleles count(s) 1,Allele size(s)(bp)/designed,283/283
SRR3490913_contig_292	GMATA	SSR_marker	24	245	.	.	.	Name=MK110;ID=SSRloci67:76;Note=Primer_L CCCCTCCTTCTTCTTCCTCT
, Tm 58.876
,Primer_R AGAGGGCAAACTCGAAGTCA
, Tm 59.989
,Size(bp) 222
,Alleles count(s) 1,Allele size(s)(bp)/designed,222/222
SRR3490913_contig_292	GMATA	SSR_marker	1141	1506	.	.	.	Name=MK111;ID=SSRloci1199:1208;Note=Primer_L TGGCCTTCTCCCTCACATAC
, Tm 60.073
,Primer_R CAAGCATTCCACTTCCCTTC
, Tm 59.670
,Size(bp) 366
,Alleles count(s) 2,Allele size(s)(bp)/designed,366/366,911/366
SRR3490913_contig_293	GMATA	SSR_marker	2707	3019	.	.	.	Name=MK112;ID=SSRloci2898:2911;Note=Primer_L GACTGAGCAACTACCGACTGAA
, Tm 59.543
,Primer_R AGCACTCCGATAACTCTCTTGA
, Tm 58.227
,Size(bp) 313
,Alleles count(s) 1,Allele size(s)(bp)/designed,313/313
SRR3490913_contig_294	GMATA	SSR_marker	169	365	.	.	.	Name=MK113;ID=SSRloci229:238;Note=Primer_L TGTGTGTTCGCATGAATGTT
, Tm 58.544
,Primer_R TGACTTGTAGCCAGCCTTGT
, Tm 58.524
,Size(bp) 197
,Alleles count(s) 1,Allele size(s)(bp)/designed,197/197
SRR3490913_contig_325	GMATA	SSR_marker	258	519	.	.	.	Name=MK114;ID=SSRloci318:331;Note=Primer_L TCGGTTTTCCGGCTTCTAC
, Tm 60.199
,Primer_R GCTGTGGAAGGAGTTTTGGA
, Tm 60.232
,Size(bp) 262
,Alleles count(s) 1,Allele size(s)(bp)/designed,262/262
SRR3490913_contig_325	GMATA	SSR_marker	2550	2882	.	.	.	Name=MK115;ID=SSRloci2714:2728;Note=Primer_L GGTCAACTCAATGTCCACGA
, Tm 59.525
,Primer_R TCGATAACGTTTCACACTTGG
, Tm 58.687
,Size(bp) 333
,Alleles count(s) 1,Allele size(s)(bp)/designed,333/333
SRR3490913_contig_327	GMATA	SSR_marker	1871	2243	.	.	.	Name=MK116;ID=SSRloci2033:2042;Note=Primer_L CCTGTCACTTTCAGCCCTCT
, Tm 59.450
,Primer_R GCTGATGCAAGGGTAGATGAG
, Tm 59.851
,Size(bp) 373
,Alleles count(s) 1,Allele size(s)(bp)/designed,373/373
SRR3490913_contig_327	GMATA	SSR_marker	1875	2247	.	.	.	Name=MK117;ID=SSRloci2064:2079;Note=Primer_L TCACTTTCAGCCCTCTTTGC
, Tm 60.517
,Primer_R TTGTGCTGATGCAAGGGTAG
, Tm 59.864
,Size(bp) 373
,Alleles count(s) 1,Allele size(s)(bp)/designed,373/373
SRR3490913_contig_341	GMATA	SSR_marker	469	799	.	.	.	Name=MK118;ID=SSRloci676:689;Note=Primer_L TTCCTGGATTCCTCCTCCTT
, Tm 60.008
,Primer_R CATAAAACATGGCCCACACA
, Tm 60.234
,Size(bp) 331
,Alleles count(s) 1,Allele size(s)(bp)/designed,331/331
SRR3490913_contig_343	GMATA	SSR_marker	1564	1794	.	.	.	Name=MK119;ID=SSRloci1692:1703;Note=Primer_L CTTCGGGGACCACTGAACTA
, Tm 60.103
,Primer_R TTGAAACGGAGGGAGTATAACA
, Tm 58.628
,Size(bp) 231
,Alleles count(s) 1,Allele size(s)(bp)/designed,231/231
SRR3490913_contig_345	GMATA	SSR_marker	1932	2252	.	.	.	Name=MK120;ID=SSRloci2055:2068;Note=Primer_L CCTATGCCTTGGAAGCAGAA
, Tm 60.344
,Primer_R GGTATTTGTGGGGCAATGTT
, Tm 59.551
,Size(bp) 321
,Alleles count(s) 1,Allele size(s)(bp)/designed,321/321
SRR3490913_contig_350	GMATA	SSR_marker	112	367	.	.	.	Name=MK121;ID=SSRloci231:245;Note=Primer_L GGGGCAAACATTTTCAATCTAC
, Tm 59.722
,Primer_R CGAAGATGATAAGCGGCATC
, Tm 60.711
,Size(bp) 256
,Alleles count(s) 1,Allele size(s)(bp)/designed,256/256
SRR3490913_contig_351	GMATA	SSR_marker	1225	1603	.	.	.	Name=MK122;ID=SSRloci1385:1408;Note=Primer_L GCACGGAAAGCTCTTGCTAC
, Tm 60.162
,Primer_R GGCCATCTTTAACCCAATCTC
, Tm 59.791
,Size(bp) 379
,Alleles count(s) 1,Allele size(s)(bp)/designed,379/379
SRR3490913_contig_352	GMATA	SSR_marker	2391	2543	.	.	.	Name=MK123;ID=SSRloci2463:2472;Note=Primer_L ACTGATCAATTTGCGCTTCC
, Tm 60.221
,Primer_R ATCCCATTTCGTGCTTCAGT
, Tm 59.556
,Size(bp) 153
,Alleles count(s) 1,Allele size(s)(bp)/designed,153/153
SRR3490913_contig_357	GMATA	SSR_marker	1043	1325	.	.	.	Name=MK124;ID=SSRloci1214:1225;Note=Primer_L AGTGCCCTTCATCTCCACAG
, Tm 60.261
,Primer_R CTAAGCTCATTGCCCCAAAA
, Tm 60.202
,Size(bp) 283
,Alleles count(s) 1,Allele size(s)(bp)/designed,283/283
SRR3490913_contig_357	GMATA	SSR_marker	2250	2505	.	.	.	Name=MK125;ID=SSRloci2315:2324;Note=Primer_L GTCTCCTTCTTCCCCTTTGC
, Tm 60.190
,Primer_R TGCACTTGGATGCTCTAGGA
, Tm 59.547
,Size(bp) 256
,Alleles count(s) 1,Allele size(s)(bp)/designed,256/256
SRR3490913_contig_364	GMATA	SSR_marker	357	590	.	.	.	Name=MK126;ID=SSRloci439:448;Note=Primer_L GGCAAGCTTCTAAACGACCA
, Tm 60.386
,Primer_R CAATGCAGTGTGCCCTTCTA
, Tm 59.864
,Size(bp) 234
,Alleles count(s) 5,Allele size(s)(bp)/designed,213/234,233/234,234/234,235/234,245/234
SRR3490913_contig_365	GMATA	SSR_marker	1535	1827	.	.	.	Name=MK127;ID=SSRloci1668:1677;Note=Primer_L GCCAACTTGCCAACAACATA
, Tm 59.590
,Primer_R CTGACAGTGAAAGAACTGACTCG
, Tm 59.192
,Size(bp) 293
,Alleles count(s) 1,Allele size(s)(bp)/designed,293/293
SRR3490913_contig_365	GMATA	SSR_marker	2023	2142	.	.	.	Name=MK128;ID=SSRloci2084:2093;Note=Primer_L TGTCAAAGAAAACCCCAACC
, Tm 59.807
,Primer_R CCACGAATTGAATAAACACACG
, Tm 60.277
,Size(bp) 120
,Alleles count(s) 1,Allele size(s)(bp)/designed,120/120
SRR3490913_contig_366	GMATA	SSR_marker	5807	6127	.	.	.	Name=MK129;ID=SSRloci5965:5976;Note=Primer_L GCCTATCTCCAACCCCACTC
, Tm 60.853
,Primer_R CCAAGGCTCCCGACACTAAT
, Tm 61.389
,Size(bp) 321
,Alleles count(s) 1,Allele size(s)(bp)/designed,321/321
SRR3490913_contig_366	GMATA	SSR_marker	6724	6868	.	.	.	Name=MK130;ID=SSRloci6833:6842;Note=Primer_L AAGGTGTCTGCGGTTTCTTG
, Tm 60.291
,Primer_R TTAAATCGAAACGGAGGGAGT
, Tm 59.952
,Size(bp) 145
,Alleles count(s) 1,Allele size(s)(bp)/designed,145/145
SRR3490913_contig_366	GMATA	SSR_marker	11999	12132	.	.	.	Name=MK131;ID=SSRloci12046:12059;Note=Primer_L CTCTTATGGCCGACAAGCAT
, Tm 60.235
,Primer_R TTGGCACTGAACAAAATGGA
, Tm 60.088
,Size(bp) 134
,Alleles count(s) 1,Allele size(s)(bp)/designed,134/134
SRR3490913_contig_369	GMATA	SSR_marker	3767	4014	.	.	.	Name=MK132;ID=SSRloci3853:3868;Note=Primer_L CCTTGCCTTTGTGGCTTAAT
, Tm 59.225
,Primer_R CAACGAAACATCCAAAGATGG
, Tm 60.350
,Size(bp) 248
,Alleles count(s) 1,Allele size(s)(bp)/designed,248/248
SRR3490913_contig_369	GMATA	SSR_marker	4179	4529	.	.	.	Name=MK133;ID=SSRloci4348:4357;Note=Primer_L GCATTTCCAAACTCCCACAT
, Tm 59.797
,Primer_R CCACGAATAAGGTGTGTACTGAA
, Tm 59.074
,Size(bp) 351
,Alleles count(s) 1,Allele size(s)(bp)/designed,351/351
SRR3490913_contig_369	GMATA	SSR_marker	4255	4598	.	.	.	Name=MK134;ID=SSRloci4431:4440;Note=Primer_L CGTCAATAAAGGGGAAAAGTTG
, Tm 59.873
,Primer_R TTGTGTCCTGAATGTTTACGTG
, Tm 58.605
,Size(bp) 344
,Alleles count(s) 1,Allele size(s)(bp)/designed,344/344
SRR3490913_contig_369	GMATA	SSR_marker	7948	8281	.	.	.	Name=MK135;ID=SSRloci8146:8173;Note=Primer_L GGGGTTGTTCCGTTTAATCTC
, Tm 59.696
,Primer_R GCGACCAACACAAACCTCTT
, Tm 60.156
,Size(bp) 334
,Alleles count(s) 1,Allele size(s)(bp)/designed,334/334
SRR3490913_contig_369	GMATA	SSR_marker	8032	8281	.	.	.	Name=MK136;ID=SSRloci8175:8188;Note=Primer_L CTAGTCTTCTTGAGAATCTTGCGTA
, Tm 58.501
,Primer_R GCGACCAACACAAACCTCTT
, Tm 60.156
,Size(bp) 250
,Alleles count(s) 1,Allele size(s)(bp)/designed,250/250
SRR3490913_contig_369	GMATA	SSR_marker	9215	9569	.	.	.	Name=MK137;ID=SSRloci9359:9368;Note=Primer_L CCAATTCGTTTCGCTTGATT
, Tm 60.074
,Primer_R CACTTCTCGATCTCCTTCGT
, Tm 57.032
,Size(bp) 355
,Alleles count(s) 1,Allele size(s)(bp)/designed,355/355
SRR3490913_contig_374	GMATA	SSR_marker	2675	2975	.	.	.	Name=MK138;ID=SSRloci2803:2816;Note=Primer_L AGCAACGAACGGAGAAGAAA
, Tm 59.993
,Primer_R AGTGGAAGGCTAACATGATTGA
, Tm 58.720
,Size(bp) 301
,Alleles count(s) 1,Allele size(s)(bp)/designed,301/301
SRR3490913_contig_375	GMATA	SSR_marker	250	567	.	.	.	Name=MK139;ID=SSRloci459:468;Note=Primer_L TTCATGGAGTGATCGTCTCG
, Tm 59.787
,Primer_R TCAAATTGCCTCAAAGATGG
, Tm 58.695
,Size(bp) 318
,Alleles count(s) 1,Allele size(s)(bp)/designed,318/318
SRR3490913_contig_388	GMATA	SSR_marker	2396	2684	.	.	.	Name=MK140;ID=SSRloci2493:2502;Note=Primer_L TTGTTTCTTTGGGACCCTTT
, Tm 58.527
,Primer_R TTCTTGGTTCGTCGGCTAGT
, Tm 59.875
,Size(bp) 289
,Alleles count(s) 2,Allele size(s)(bp)/designed,288/289,289/289
SRR3490913_contig_388	GMATA	SSR_marker	2833	3094	.	.	.	Name=MK141;ID=SSRloci2932:2949;Note=Primer_L CCTCCACTTCACCAGCTCTC
, Tm 59.986
,Primer_R TGGTGTTGTTCACCTCTGGA
, Tm 60.129
,Size(bp) 262
,Alleles count(s) 1,Allele size(s)(bp)/designed,262/262
SRR3490913_contig_390	GMATA	SSR_marker	252	484	.	.	.	Name=MK142;ID=SSRloci442:451;Note=Primer_L GGAACTCCCCACTTTCAGC
, Tm 59.646
,Primer_R GCTGTCACTTTCACTCAACCA
, Tm 58.920
,Size(bp) 233
,Alleles count(s) 1,Allele size(s)(bp)/designed,233/233
SRR3490913_contig_391	GMATA	SSR_marker	234	493	.	.	.	Name=MK143;ID=SSRloci440:449;Note=Primer_L TGGTGAAGAAGAAAGGGGAAC
, Tm 60.461
,Primer_R AGGATGAGCCTGCTGTCACT
, Tm 60.017
,Size(bp) 260
,Alleles count(s) 1,Allele size(s)(bp)/designed,260/260
SRR3490913_contig_393	GMATA	SSR_marker	746	1092	.	.	.	Name=MK144;ID=SSRloci864:879;Note=Primer_L CCGAATCAATCAAGAAGTAGGG
, Tm 59.960
,Primer_R TTTTCGGGTGAGAAAACGAC
, Tm 60.088
,Size(bp) 347
,Alleles count(s) 1,Allele size(s)(bp)/designed,347/347
SRR3490913_contig_396	GMATA	SSR_marker	4792	5173	.	.	.	Name=MK145;ID=SSRloci4986:5001;Note=Primer_L TGGTGTGGCTAAGATTGACTTG
, Tm 60.168
,Primer_R TCTCTTACCATAACTTCCTCATTCC
, Tm 59.113
,Size(bp) 382
,Alleles count(s) 1,Allele size(s)(bp)/designed,382/382
SRR3490913_contig_397	GMATA	SSR_marker	255	581	.	.	.	Name=MK146;ID=SSRloci459:473;Note=Primer_L AGACGTGGTACTGCATCTTTG
, Tm 57.898
,Primer_R CTTCTCCGTCGTCCTCTTTG
, Tm 59.982
,Size(bp) 327
,Alleles count(s) 2,Allele size(s)(bp)/designed,315/327,327/327
SRR3490913_contig_401	GMATA	SSR_marker	3687	3943	.	.	.	Name=MK147;ID=SSRloci3785:3798;Note=Primer_L CTCCACTTCACCAGCTCTCC
, Tm 59.986
,Primer_R TGGTGTTGTTCACCTCCTGA
, Tm 60.129
,Size(bp) 257
,Alleles count(s) 1,Allele size(s)(bp)/designed,257/257
SRR3490913_contig_409	GMATA	SSR_marker	1199	1405	.	.	.	Name=MK148;ID=SSRloci1274:1288;Note=Primer_L TTTCGTCGATGTCCAAACAA
, Tm 60.088
,Primer_R TCCGGGTGGTAAGTTGTAGC
, Tm 59.993
,Size(bp) 207
,Alleles count(s) 1,Allele size(s)(bp)/designed,207/207
SRR3490913_contig_409	GMATA	SSR_marker	3150	3364	.	.	.	Name=MK149;ID=SSRloci3232:3243;Note=Primer_L GTTCTTGGGAGACGAAAGCA
, Tm 60.375
,Primer_R GCCGCAGATCAAATTCTCTT
, Tm 59.415
,Size(bp) 215
,Alleles count(s) 1,Allele size(s)(bp)/designed,215/215
SRR3490913_contig_409	GMATA	SSR_marker	3360	3533	.	.	.	Name=MK150;ID=SSRloci3399:3408;Note=Primer_L GCGGCGAAGAGATAGAAAGA
, Tm 59.691
,Primer_R TGGTCAAAGGCCATCATAGTT
, Tm 59.443
,Size(bp) 174
,Alleles count(s) 1,Allele size(s)(bp)/designed,174/174
SRR3490913_contig_410	GMATA	SSR_marker	57	326	.	.	.	Name=MK151;ID=SSRloci91:150;Note=Primer_L GCGGACGACAAAGAGAAAGA
, Tm 60.517
,Primer_R TTTCTCCCTTCCCTTCCCTA
, Tm 60.004
,Size(bp) 270
,Alleles count(s) 1,Allele size(s)(bp)/designed,270/270
SRR3490913_contig_413	GMATA	SSR_marker	83	283	.	.	.	Name=MK152;ID=SSRloci164:179;Note=Primer_L TATTGAGGACCTTGGGAACG
, Tm 59.926
,Primer_R TCCAATTGCCTCCAGTATCC
, Tm 59.894
,Size(bp) 201
,Alleles count(s) 1,Allele size(s)(bp)/designed,201/201
SRR3490913_contig_413	GMATA	SSR_marker	2105	2374	.	.	.	Name=MK153;ID=SSRloci2238:2247;Note=Primer_L CACTTTCGTTCCTCCAAAGC
, Tm 59.853
,Primer_R GCAGTCATCCGACCAGGTAT
, Tm 59.957
,Size(bp) 270
,Alleles count(s) 1,Allele size(s)(bp)/designed,270/270
SRR3490913_contig_414	GMATA	SSR_marker	991	1294	.	.	.	Name=MK154;ID=SSRloci1124:1138;Note=Primer_L TGGAAGAAGGAGCTGAGGAA
, Tm 60.065
,Primer_R TTGACACCCACTCAGACCAA
, Tm 60.129
,Size(bp) 304
,Alleles count(s) 1,Allele size(s)(bp)/designed,304/304
SRR3490913_contig_414	GMATA	SSR_marker	1758	2055	.	.	.	Name=MK155;ID=SSRloci1871:1880;Note=Primer_L TCCGGATCTAACTCCGTGTC
, Tm 60.073
,Primer_R CGTCCAATCAAATCATCTGTG
, Tm 58.987
,Size(bp) 298
,Alleles count(s) 1,Allele size(s)(bp)/designed,298/298
SRR3490913_contig_414	GMATA	SSR_marker	2685	3070	.	.	.	Name=MK156;ID=SSRloci2858:2873;Note=Primer_L ACCGACACATTGTCCCTCTC
, Tm 59.969
,Primer_R GGTCCAAAACCATCTCAATCTC
, Tm 59.811
,Size(bp) 386
,Alleles count(s) 1,Allele size(s)(bp)/designed,386/386
SRR3490913_contig_415	GMATA	SSR_marker	659	1055	.	.	.	Name=MK157;ID=SSRloci817:826;Note=Primer_L CATCCCCTTGCTGTTGAAAT
, Tm 59.933
,Primer_R TTTAACGAAACGGCTCCAAC
, Tm 60.110
,Size(bp) 397
,Alleles count(s) 1,Allele size(s)(bp)/designed,397/397
SRR3490913_contig_416	GMATA	SSR_marker	45	290	.	.	.	Name=MK158;ID=SSRloci141:150;Note=Primer_L GTCTCCCAACACCTTCGAGA
, Tm 60.238
,Primer_R AGACCATCAAGCATGAACGA
, Tm 59.245
,Size(bp) 246
,Alleles count(s) 1,Allele size(s)(bp)/designed,246/246
SRR3490913_contig_418	GMATA	SSR_marker	859	985	.	.	.	Name=MK159;ID=SSRloci911:930;Note=Primer_L TCATCAGGCAAAGGGTTTCT
, Tm 59.670
,Primer_R TGCTGAGGAACAATCAATCG
, Tm 59.799
,Size(bp) 127
,Alleles count(s) 1,Allele size(s)(bp)/designed,127/127
SRR3490913_contig_418	GMATA	SSR_marker	2450	2762	.	.	.	Name=MK160;ID=SSRloci2607:2621;Note=Primer_L AAGCATCACACCGGCTATTC
, Tm 60.103
,Primer_R TGATGCGTCCTCCTAACTCC
, Tm 60.218
,Size(bp) 313
,Alleles count(s) 1,Allele size(s)(bp)/designed,313/313
SRR3490913_contig_418	GMATA	SSR_marker	6922	7134	.	.	.	Name=MK161;ID=SSRloci7017:7028;Note=Primer_L GCAGAAAGAGCTTGCCTTGT
, Tm 59.763
,Primer_R GGTTTATCGTTGGGCGTATG
, Tm 60.209
,Size(bp) 213
,Alleles count(s) 1,Allele size(s)(bp)/designed,213/213
SRR3490913_contig_418	GMATA	SSR_marker	7678	7919	.	.	.	Name=MK162;ID=SSRloci7795:7804;Note=Primer_L GCACCGTATGGCAGGATTAG
, Tm 60.490
,Primer_R ACAACATAGAGCGGCCAGAT
, Tm 59.723
,Size(bp) 242
,Alleles count(s) 1,Allele size(s)(bp)/designed,242/242
SRR3490913_contig_418	GMATA	SSR_marker	9870	10035	.	.	.	Name=MK163;ID=SSRloci9972:9981;Note=Primer_L CCAAACCAGAAAGGAAAAGAAG
, Tm 59.278
,Primer_R TGGCTGAAAGGTATAGAAGGAA
, Tm 58.026
,Size(bp) 166
,Alleles count(s) 1,Allele size(s)(bp)/designed,166/166
SRR3490913_contig_420	GMATA	SSR_marker	235	574	.	.	.	Name=MK164;ID=SSRloci350:365;Note=Primer_L CGGTCGGAAAATGTTTTGTT
, Tm 59.839
,Primer_R GGGGAAATGCTCTGTTTTGA
, Tm 60.051
,Size(bp) 340
,Alleles count(s) 1,Allele size(s)(bp)/designed,340/340
SRR3490913_contig_421	GMATA	SSR_marker	723	1055	.	.	.	Name=MK165;ID=SSRloci922:933;Note=Primer_L GCTAATGGGCCACTCGTATC
, Tm 59.556
,Primer_R TTGTTGGCAGAGTTTGTTAGC
, Tm 58.094
,Size(bp) 333
,Alleles count(s) 1,Allele size(s)(bp)/designed,333/333
SRR3490913_contig_421	GMATA	SSR_marker	2500	2668	.	.	.	Name=MK166;ID=SSRloci2545:2562;Note=Primer_L CGGATACAGAGCCACAATCA
, Tm 59.673
,Primer_R CAGCAACTTCTCGACCGTTT
, Tm 60.431
,Size(bp) 169
,Alleles count(s) 2,Allele size(s)(bp)/designed,164/169,169/169
SRR3490913_contig_422	GMATA	SSR_marker	1617	1781	.	.	.	Name=MK167;ID=SSRloci1686:1701;Note=Primer_L GCAATGTCTTCACGGAGTTG
, Tm 59.293
,Primer_R CAGAAGGTTTTCACAGAGAATCG
, Tm 60.281
,Size(bp) 165
,Alleles count(s) 1,Allele size(s)(bp)/designed,165/165
SRR3490913_contig_427	GMATA	SSR_marker	1250	1487	.	.	.	Name=MK168;ID=SSRloci1322:1333;Note=Primer_L TTTGCTGTTTGCCTTTTGGT
, Tm 60.648
,Primer_R CGAAGTTATCCTCAGCACGA
, Tm 59.024
,Size(bp) 238
,Alleles count(s) 1,Allele size(s)(bp)/designed,238/238
SRR3490913_contig_428	GMATA	SSR_marker	2602	2944	.	.	.	Name=MK169;ID=SSRloci2736:2753;Note=Primer_L GCCGCAAGTTAACCACAAAC
, Tm 60.543
,Primer_R CCATTTTCGTTGTTGTAGCAGA
, Tm 60.166
,Size(bp) 343
,Alleles count(s) 1,Allele size(s)(bp)/designed,343/343
SRR3490913_contig_428	GMATA	SSR_marker	8182	8483	.	.	.	Name=MK170;ID=SSRloci8327:8341;Note=Primer_L AGACCCGATTCACAAGATCG
, Tm 60.073
,Primer_R AGATTCGAGTTCCTCGGTGA
, Tm 59.803
,Size(bp) 302
,Alleles count(s) 1,Allele size(s)(bp)/designed,302/302
SRR3490913_contig_428	GMATA	SSR_marker	8191	8483	.	.	.	Name=MK171;ID=SSRloci8384:8393;Note=Primer_L TCACAAGATCGTTCCCTCCT
, Tm 59.655
,Primer_R AGATTCGAGTTCCTCGGTGA
, Tm 59.803
,Size(bp) 293
,Alleles count(s) 1,Allele size(s)(bp)/designed,293/293
SRR3490913_contig_429	GMATA	SSR_marker	1189	1413	.	.	.	Name=MK172;ID=SSRloci1281:1292;Note=Primer_L AGGCAAAGACGTCGAAGAAA
, Tm 59.993
,Primer_R TTAGCCCAATGCATAAACGA
, Tm 59.169
,Size(bp) 225
,Alleles count(s) 1,Allele size(s)(bp)/designed,225/225
SRR3490913_contig_430	GMATA	SSR_marker	1920	2132	.	.	.	Name=MK173;ID=SSRloci1962:1971;Note=Primer_L TATTTGGGATTTGGGGATGA
, Tm 59.950
,Primer_R CGACGAAGTTAGTAGGCTTGC
, Tm 59.191
,Size(bp) 213
,Alleles count(s) 1,Allele size(s)(bp)/designed,213/213
SRR3490913_contig_433	GMATA	SSR_marker	97	350	.	.	.	Name=MK174;ID=SSRloci278:287;Note=Primer_L CTTGGAAGGCAAGCTAGGTG
, Tm 60.008
,Primer_R TCTGATGGAGCCAGGAGAAT
, Tm 59.761
,Size(bp) 254
,Alleles count(s) 1,Allele size(s)(bp)/designed,254/254
SRR3490913_contig_434	GMATA	SSR_marker	3084	3294	.	.	.	Name=MK175;ID=SSRloci3195:3210;Note=Primer_L CAAAGTAGCTCAAATCGCCTAA
, Tm 58.721
,Primer_R CTGCTCCCAAAGGATATGGA
, Tm 60.029
,Size(bp) 211
,Alleles count(s) 1,Allele size(s)(bp)/designed,211/211
SRR3490913_contig_436	GMATA	SSR_marker	106	486	.	.	.	Name=MK176;ID=SSRloci236:245;Note=Primer_L GTTGCTGAGGCTCCATTTCT
, Tm 59.434
,Primer_R GACGTTGTTACACGGAATGTTG
, Tm 60.326
,Size(bp) 381
,Alleles count(s) 1,Allele size(s)(bp)/designed,381/381
SRR3490913_contig_438	GMATA	SSR_marker	3123	3255	.	.	.	Name=MK177;ID=SSRloci3145:3154;Note=Primer_L TCAATCAAGCTTCCCGTCTC
, Tm 60.340
,Primer_R CCTGCACAGCAGAGAAATCA
, Tm 60.136
,Size(bp) 133
,Alleles count(s) 1,Allele size(s)(bp)/designed,133/133
SRR3490913_contig_438	GMATA	SSR_marker	3975	4171	.	.	.	Name=MK178;ID=SSRloci4043:4052;Note=Primer_L TGAGCAAATGGATGAGGACA
, Tm 60.201
,Primer_R AGCTGCAACGACCTTTGTTT
, Tm 59.920
,Size(bp) 197
,Alleles count(s) 1,Allele size(s)(bp)/designed,197/197
SRR3490913_contig_438	GMATA	SSR_marker	5932	6185	.	.	.	Name=MK179;ID=SSRloci6005:6014;Note=Primer_L TGCACTCATAACTGGCTTCG
, Tm 60.011
,Primer_R CGAATCTCATGCTTCTTCTTTG
, Tm 59.111
,Size(bp) 254
,Alleles count(s) 1,Allele size(s)(bp)/designed,254/254
SRR3490913_contig_441	GMATA	SSR_marker	681	997	.	.	.	Name=MK180;ID=SSRloci818:829;Note=Primer_L GGAGTCGTCGTGGCTATTGT
, Tm 60.142
,Primer_R TGCTCTGGTTCTCAAGAGATGA
, Tm 60.134
,Size(bp) 317
,Alleles count(s) 1,Allele size(s)(bp)/designed,317/317
SRR3490913_contig_443	GMATA	SSR_marker	126	398	.	.	.	Name=MK181;ID=SSRloci324:337;Note=Primer_L GTCGTTTTCGAGCCGAGTAG
, Tm 60.015
,Primer_R ACGAGCTACAATCGCACCTT
, Tm 59.904
,Size(bp) 273
,Alleles count(s) 1,Allele size(s)(bp)/designed,273/273
SRR3490913_contig_454	GMATA	SSR_marker	298	600	.	.	.	Name=MK182;ID=SSRloci446:459;Note=Primer_L AGTGGACACCACCAAACACA
, Tm 59.890
,Primer_R TCACGCGCTCATTTAGTGTC
, Tm 60.019
,Size(bp) 303
,Alleles count(s) 1,Allele size(s)(bp)/designed,303/303
SRR3490913_contig_454	GMATA	SSR_marker	1166	1442	.	.	.	Name=MK183;ID=SSRloci1279:1290;Note=Primer_L GAAAATGGTGGCCTGAGTTG
, Tm 60.495
,Primer_R GCTGGCCCCATAGTTATTCA
, Tm 59.923
,Size(bp) 277
,Alleles count(s) 1,Allele size(s)(bp)/designed,277/277
SRR3490913_contig_454	GMATA	SSR_marker	4692	4947	.	.	.	Name=MK184;ID=SSRloci4761:4774;Note=Primer_L CCTCTCTCAACCTCACTTCTCC
, Tm 59.481
,Primer_R CAAGAACGGAGGGAATCTTG
, Tm 59.665
,Size(bp) 256
,Alleles count(s) 1,Allele size(s)(bp)/designed,256/256
SRR3490913_contig_454	GMATA	SSR_marker	8050	8306	.	.	.	Name=MK185;ID=SSRloci8193:8202;Note=Primer_L AAACCTGAAGGGATGGCTTT
, Tm 59.940
,Primer_R AGCAGCCTCTTCACAAGGAA
, Tm 60.134
,Size(bp) 257
,Alleles count(s) 1,Allele size(s)(bp)/designed,257/257
SRR3490913_contig_454	GMATA	SSR_marker	8250	8444	.	.	.	Name=MK186;ID=SSRloci8378:8392;Note=Primer_L CCGGAGATGGAAGTGGAGTA
, Tm 60.065
,Primer_R GGACCGCACAGGACAACTAT
, Tm 59.997
,Size(bp) 195
,Alleles count(s) 1,Allele size(s)(bp)/designed,195/195
SRR3490913_contig_454	GMATA	SSR_marker	8353	8513	.	.	.	Name=MK187;ID=SSRloci8452:8466;Note=Primer_L CAATGCAGAGATGGCAGTGT
, Tm 59.862
,Primer_R CTCCGTTACCTCTCCACCAA
, Tm 60.103
,Size(bp) 161
,Alleles count(s) 1,Allele size(s)(bp)/designed,161/161
SRR3490913_contig_454	GMATA	SSR_marker	10069	10278	.	.	.	Name=MK188;ID=SSRloci10114:10143;Note=Primer_L CACCCAAATCAGAAGCAACA
, Tm 59.691
,Primer_R CTGACGATGAACTCGTGAGC
, Tm 59.577
,Size(bp) 210
,Alleles count(s) 1,Allele size(s)(bp)/designed,210/210
SRR3490913_contig_454	GMATA	SSR_marker	11382	11618	.	.	.	Name=MK189;ID=SSRloci11526:11540;Note=Primer_L CGCGTTTTCTTTCTTCTTGG
, Tm 59.990
,Primer_R CCTGCTGTATGCGTTCTCAA
, Tm 60.011
,Size(bp) 237
,Alleles count(s) 1,Allele size(s)(bp)/designed,237/237
SRR3490913_contig_456	GMATA	SSR_marker	4519	4778	.	.	.	Name=MK190;ID=SSRloci4608:4621;Note=Primer_L CCTGAACCGAGAGAAAGCAC
, Tm 59.989
,Primer_R AGTTGGGCAATTTGTGTCGT
, Tm 60.419
,Size(bp) 260
,Alleles count(s) 1,Allele size(s)(bp)/designed,260/260
SRR3490913_contig_472	GMATA	SSR_marker	284	498	.	.	.	Name=MK191;ID=SSRloci336:356;Note=Primer_L CGACTTGGGGACTTTCATTC
, Tm 59.526
,Primer_R CCACCTTTCCCTCCCTACTC
, Tm 59.928
,Size(bp) 215
,Alleles count(s) 1,Allele size(s)(bp)/designed,215/215
SRR3490913_contig_472	GMATA	SSR_marker	1066	1396	.	.	.	Name=MK192;ID=SSRloci1236:1250;Note=Primer_L TGCATCCATCAACCCTTTCT
, Tm 60.461
,Primer_R TCGTTGTTCCCTCTCCACTC
, Tm 60.238
,Size(bp) 331
,Alleles count(s) 1,Allele size(s)(bp)/designed,331/331
SRR3490913_contig_473	GMATA	SSR_marker	349	537	.	.	.	Name=MK193;ID=SSRloci385:436;Note=Primer_L GCATCTTCTTGGGCATCATT
, Tm 60.043
,Primer_R TCACCATTTGCGATACTTGC
, Tm 59.694
,Size(bp) 189
,Alleles count(s) 2,Allele size(s)(bp)/designed,165/189,189/189
SRR3490913_contig_474	GMATA	SSR_marker	3200	3335	.	.	.	Name=MK194;ID=SSRloci3297:3312;Note=Primer_L AAGGCGACCATGTCCTTTTA
, Tm 59.569
,Primer_R CATCTCCGCTTTGAAATGGT
, Tm 60.074
,Size(bp) 136
,Alleles count(s) 2,Allele size(s)(bp)/designed,136/136,159/136
SRR3490913_contig_490	GMATA	SSR_marker	881	1025	.	.	.	Name=MK195;ID=SSRloci899:908;Note=Primer_L GAGGTGGAATGAGGATTGGA
, Tm 59.862
,Primer_R TGAAAACCAAAATGCAGGAC
, Tm 58.599
,Size(bp) 145
,Alleles count(s) 1,Allele size(s)(bp)/designed,145/145
SRR3490913_contig_490	GMATA	SSR_marker	3967	4253	.	.	.	Name=MK196;ID=SSRloci4105:4114;Note=Primer_L AGACAAGTCCCTGGTCGAAA
, Tm 59.697
,Primer_R CCGTTGAAGAACCCTAAATCT
, Tm 57.367
,Size(bp) 287
,Alleles count(s) 1,Allele size(s)(bp)/designed,287/287
SRR3490913_contig_492	GMATA	SSR_marker	1061	1422	.	.	.	Name=MK197;ID=SSRloci1247:1261;Note=Primer_L CGATCGACACTCAGACGAGA
, Tm 60.138
,Primer_R TGATGTGTGTGGGTTTGTTT
, Tm 57.239
,Size(bp) 362
,Alleles count(s) 1,Allele size(s)(bp)/designed,362/362
SRR3490913_contig_500	GMATA	SSR_marker	871	1064	.	.	.	Name=MK198;ID=SSRloci994:1005;Note=Primer_L CCTCGCTTCCAAGAATGTGT
, Tm 60.255
,Primer_R TTGGATTGGATTCCTTCTGC
, Tm 60.014
,Size(bp) 194
,Alleles count(s) 1,Allele size(s)(bp)/designed,194/194
SRR3490913_contig_500	GMATA	SSR_marker	1114	1385	.	.	.	Name=MK199;ID=SSRloci1295:1304;Note=Primer_L AATCAGCTTCGCTTCCTTCA
, Tm 60.096
,Primer_R GCGGATTACACTGGGAACAG
, Tm 60.517
,Size(bp) 272
,Alleles count(s) 1,Allele size(s)(bp)/designed,272/272
SRR3490913_contig_500	GMATA	SSR_marker	2275	2547	.	.	.	Name=MK200;ID=SSRloci2400:2409;Note=Primer_L CGTTTATTGAGAGGCAAGCA
, Tm 59.062
,Primer_R CCATTGCACAACCCTAAATCT
, Tm 58.962
,Size(bp) 273
,Alleles count(s) 1,Allele size(s)(bp)/designed,273/273
SRR3490913_contig_523	GMATA	SSR_marker	6291	6529	.	.	.	Name=MK201;ID=SSRloci6451:6464;Note=Primer_L CTCTGGTTGCGACAAAATGA
, Tm 59.840
,Primer_R TCACCACCCAGCTTCTCTCT
, Tm 59.986
,Size(bp) 239
,Alleles count(s) 1,Allele size(s)(bp)/designed,239/239
SRR3490913_contig_523	GMATA	SSR_marker	6381	6658	.	.	.	Name=MK202;ID=SSRloci6535:6544;Note=Primer_L GCGACTTTGACCAGGGTAAG
, Tm 59.734
,Primer_R CAAGTCACCCCACATCTCCT
, Tm 59.962
,Size(bp) 278
,Alleles count(s) 1,Allele size(s)(bp)/designed,278/278
SRR3490913_contig_523	GMATA	SSR_marker	6508	6767	.	.	.	Name=MK203;ID=SSRloci6593:6604;Note=Primer_L TGAGAGAGAAGCTGGGTGGT
, Tm 59.986
,Primer_R TGTCGCCTCATAACCCTTTC
, Tm 60.074
,Size(bp) 260
,Alleles count(s) 1,Allele size(s)(bp)/designed,260/260
SRR3490913_contig_524	GMATA	SSR_marker	860	1131	.	.	.	Name=MK204;ID=SSRloci884:897;Note=Primer_L CTTTGGTTTCTTTTCTGGTTGC
, Tm 60.142
,Primer_R TCGGTGGGAGACTAAGACCA
, Tm 60.646
,Size(bp) 272
,Alleles count(s) 1,Allele size(s)(bp)/designed,272/272
SRR3490913_contig_533	GMATA	SSR_marker	192	371	.	.	.	Name=MK205;ID=SSRloci280:293;Note=Primer_L CTTGTGTGAGAGAGACACAGCA
, Tm 59.254
,Primer_R GAGGGTGGGGTTTGTGTAGA
, Tm 59.820
,Size(bp) 180
,Alleles count(s) 1,Allele size(s)(bp)/designed,180/180
SRR3490913_contig_535	GMATA	SSR_marker	12660	12841	.	.	.	Name=MK206;ID=SSRloci12766:12783;Note=Primer_L CGGATTTGAACCGATGACTT
, Tm 59.933
,Primer_R CGCTTCTAGTTGCGAAATGA
, Tm 59.206
,Size(bp) 182
,Alleles count(s) 1,Allele size(s)(bp)/designed,182/182
SRR3490913_contig_537	GMATA	SSR_marker	1208	1353	.	.	.	Name=MK207;ID=SSRloci1267:1276;Note=Primer_L TTTATGCTTCGCACATAGCC
, Tm 58.939
,Primer_R TTTAGGAGGTTGGGACGAAA
, Tm 59.541
,Size(bp) 146
,Alleles count(s) 1,Allele size(s)(bp)/designed,146/146
SRR3490913_contig_537	GMATA	SSR_marker	5045	5252	.	.	.	Name=MK208;ID=SSRloci5146:5163;Note=Primer_L AAAATGAAACGGAGGGAGTATG
, Tm 59.372
,Primer_R GGCGAAGCTAGTATGGGAAG
, Tm 58.952
,Size(bp) 208
,Alleles count(s) 1,Allele size(s)(bp)/designed,208/208
SRR3490913_contig_540	GMATA	SSR_marker	777	1053	.	.	.	Name=MK209;ID=SSRloci944:953;Note=Primer_L CCCTCGTAATGCCTGTAGAA
, Tm 57.850
,Primer_R AAAATCGACCGTGAGGAATG
, Tm 59.933
,Size(bp) 277
,Alleles count(s) 1,Allele size(s)(bp)/designed,277/277
SRR3490913_contig_546	GMATA	SSR_marker	2297	2466	.	.	.	Name=MK210;ID=SSRloci2423:2437;Note=Primer_L GGAAGCTCGAATGCTACCAA
, Tm 60.352
,Primer_R CATAGGATAGTTTGTGAATCCCTAC
, Tm 57.331
,Size(bp) 170
,Alleles count(s) 1,Allele size(s)(bp)/designed,170/170
SRR3490913_contig_547	GMATA	SSR_marker	1484	1739	.	.	.	Name=MK211;ID=SSRloci1541:1555;Note=Primer_L TTGTTCATGGTGGTTGGTGT
, Tm 59.701
,Primer_R GCTTTAAGTCCACAAGTGATGC
, Tm 58.909
,Size(bp) 256
,Alleles count(s) 1,Allele size(s)(bp)/designed,256/256
SRR3490913_contig_547	GMATA	SSR_marker	1953	2096	.	.	.	Name=MK212;ID=SSRloci1987:1996;Note=Primer_L TGCCTCCTAATGTGACCAAA
, Tm 59.123
,Primer_R GGCCAAAGTGAAACTGGGTA
, Tm 59.971
,Size(bp) 144
,Alleles count(s) 1,Allele size(s)(bp)/designed,144/144
SRR3490913_contig_549	GMATA	SSR_marker	301	618	.	.	.	Name=MK213;ID=SSRloci448:457;Note=Primer_L TCATCCTCTCAATGTTGTCCA
, Tm 59.074
,Primer_R TCGACGATGCTTGTCAAAAC
, Tm 59.847
,Size(bp) 318
,Alleles count(s) 2,Allele size(s)(bp)/designed,273/318,318/318
SRR3490913_contig_549	GMATA	SSR_marker	645	1000	.	.	.	Name=MK214;ID=SSRloci838:851;Note=Primer_L TCACCACCATTGAGCTTTGA
, Tm 60.240
,Primer_R GCACATACACACACACCTTCG
, Tm 60.088
,Size(bp) 356
,Alleles count(s) 1,Allele size(s)(bp)/designed,356/356
SRR3490913_contig_549	GMATA	SSR_marker	799	1028	.	.	.	Name=MK215;ID=SSRloci985:994;Note=Primer_L TCGCTATTTATAGGCGCAAA
, Tm 58.612
,Primer_R AAGAGGGTAGGGTACCACCAA
, Tm 59.737
,Size(bp) 230
,Alleles count(s) 1,Allele size(s)(bp)/designed,230/230
SRR3490913_contig_549	GMATA	SSR_marker	1453	1629	.	.	.	Name=MK216;ID=SSRloci1490:1501;Note=Primer_L TTTCAGAATAGCAACTCGAGGA
, Tm 59.111
,Primer_R TCCATTGATCAGACATGCAA
, Tm 58.564
,Size(bp) 177
,Alleles count(s) 1,Allele size(s)(bp)/designed,177/177
SRR3490913_contig_549	GMATA	SSR_marker	2078	2314	.	.	.	Name=MK217;ID=SSRloci2221:2230;Note=Primer_L TCGGTTGGCAATTAGCATTA
, Tm 59.169
,Primer_R TCTACTTCTTAGTGAGCTCGAGAAT
, Tm 57.350
,Size(bp) 237
,Alleles count(s) 1,Allele size(s)(bp)/designed,237/237
SRR3490913_contig_551	GMATA	SSR_marker	3407	3663	.	.	.	Name=MK218;ID=SSRloci3588:3597;Note=Primer_L TTTTGTGCTTCCTATCCCCTA
, Tm 58.705
,Primer_R GGATCGAGTCCACAGAGAGC
, Tm 59.952
,Size(bp) 257
,Alleles count(s) 1,Allele size(s)(bp)/designed,257/257
SRR3490913_contig_556	GMATA	SSR_marker	1135	1409	.	.	.	Name=MK219;ID=SSRloci1336:1345;Note=Primer_L ACAACAACCGAAGCCAAAAG
, Tm 60.147
,Primer_R GGTTTGAGTGTGGGGAGAAG
, Tm 59.549
,Size(bp) 275
,Alleles count(s) 2,Allele size(s)(bp)/designed,274/275,275/275
SRR3490913_contig_559	GMATA	SSR_marker	2871	3017	.	.	.	Name=MK220;ID=SSRloci2932:2947;Note=Primer_L CACTCTATGGAAGCGTGCAG
, Tm 59.615
,Primer_R CTAACTCGCCTCCTGCTCTT
, Tm 58.840
,Size(bp) 147
,Alleles count(s) 1,Allele size(s)(bp)/designed,147/147
SRR3490913_contig_559	GMATA	SSR_marker	5541	5769	.	.	.	Name=MK221;ID=SSRloci5631:5642;Note=Primer_L CATCGTCGACATCAATCTGG
, Tm 60.072
,Primer_R AAGGCGCGTATATCTGAAGC
, Tm 59.483
,Size(bp) 229
,Alleles count(s) 1,Allele size(s)(bp)/designed,229/229
SRR3490913_contig_563	GMATA	SSR_marker	5665	5936	.	.	.	Name=MK222;ID=SSRloci5864:5878;Note=Primer_L GTCGAGACGAAGCCGTAGC
, Tm 61.103
,Primer_R CACAGTGGCGGAGACTTACC
, Tm 60.711
,Size(bp) 272
,Alleles count(s) 1,Allele size(s)(bp)/designed,272/272
SRR3490913_contig_578	GMATA	SSR_marker	269	418	.	.	.	Name=MK223;ID=SSRloci324:335;Note=Primer_L CCTCTGCATCTCGGAAAGTC
, Tm 59.950
,Primer_R GCTTGTTTTGGGGCTTGATA
, Tm 60.074
,Size(bp) 150
,Alleles count(s) 1,Allele size(s)(bp)/designed,150/150
SRR3490913_contig_578	GMATA	SSR_marker	479	722	.	.	.	Name=MK224;ID=SSRloci624:633;Note=Primer_L TGTGGTACAATGGCAGGATG
, Tm 60.390
,Primer_R AATCCGGGGCAGATTACACT
, Tm 60.713
,Size(bp) 244
,Alleles count(s) 1,Allele size(s)(bp)/designed,244/244
SRR3490913_contig_578	GMATA	SSR_marker	11178	11342	.	.	.	Name=MK225;ID=SSRloci11276:11290;Note=Primer_L CTGCAGACTTGAAGGCACAA
, Tm 60.175
,Primer_R CAAGAAAACCGACGGAGAAG
, Tm 59.846
,Size(bp) 165
,Alleles count(s) 1,Allele size(s)(bp)/designed,165/165
SRR3490913_contig_578	GMATA	SSR_marker	11323	11555	.	.	.	Name=MK226;ID=SSRloci11407:11416;Note=Primer_L CTTCTCCGTCGGTTTTCTTG
, Tm 59.846
,Primer_R CTTCGCTCTCCACCTAAAGC
, Tm 59.218
,Size(bp) 233
,Alleles count(s) 1,Allele size(s)(bp)/designed,233/233
SRR3490913_contig_582	GMATA	SSR_marker	2839	3087	.	.	.	Name=MK227;ID=SSRloci2931:2940;Note=Primer_L GGGTACTCCATGTTCGTGGT
, Tm 59.703
,Primer_R TCTCCACCAATGTGTCCAAA
, Tm 59.935
,Size(bp) 249
,Alleles count(s) 1,Allele size(s)(bp)/designed,249/249
SRR3490913_contig_582	GMATA	SSR_marker	5482	5806	.	.	.	Name=MK228;ID=SSRloci5681:5690;Note=Primer_L GGGATGTCCGGTTCTGATTA
, Tm 59.750
,Primer_R TGAAGCTATTCTTAGTCCCCTCA
, Tm 59.403
,Size(bp) 325
,Alleles count(s) 1,Allele size(s)(bp)/designed,325/325
SRR3490913_contig_582	GMATA	SSR_marker	6603	6852	.	.	.	Name=MK229;ID=SSRloci6737:6750;Note=Primer_L CTCTTGGTCTCCGTGTTTCC
, Tm 59.697
,Primer_R CCATTTGAATGTCCGAGAGAA
, Tm 60.059
,Size(bp) 250
,Alleles count(s) 1,Allele size(s)(bp)/designed,250/250
SRR3490913_contig_582	GMATA	SSR_marker	6846	7094	.	.	.	Name=MK230;ID=SSRloci6983:6992;Note=Primer_L CAAATGGACCGTAATCAATGG
, Tm 60.060
,Primer_R AAGTCCACGGCAGAGAAGAA
, Tm 59.989
,Size(bp) 249
,Alleles count(s) 1,Allele size(s)(bp)/designed,249/249
SRR3490913_contig_584	GMATA	SSR_marker	1661	1877	.	.	.	Name=MK231;ID=SSRloci1711:1746;Note=Primer_L GAGGCAAGTTCGGAAACAAA
, Tm 60.227
,Primer_R TCAGCATCGTCAACGTCTTC
, Tm 59.992
,Size(bp) 217
,Alleles count(s) 5,Allele size(s)(bp)/designed,185/217,202/217,210/217,217/217,229/217
SRR3490913_contig_587	GMATA	SSR_marker	35	211	.	.	.	Name=MK232;ID=SSRloci177:188;Note=Primer_L CAGCAGTCTGTCCAGTCAGTTC
, Tm 60.096
,Primer_R AGGGAGAGAGGCCACAAAAT
, Tm 60.074
,Size(bp) 177
,Alleles count(s) 1,Allele size(s)(bp)/designed,177/177
SRR3490913_contig_591	GMATA	SSR_marker	3745	4087	.	.	.	Name=MK233;ID=SSRloci3911:3920;Note=Primer_L TGCATGGATCGTATGGTTTT
, Tm 58.846
,Primer_R TGCATGAGTTCTGCTTTTGG
, Tm 59.988
,Size(bp) 343
,Alleles count(s) 1,Allele size(s)(bp)/designed,343/343
SRR3490913_contig_597	GMATA	SSR_marker	122	425	.	.	.	Name=MK234;ID=SSRloci216:225;Note=Primer_L TTGGAAATCAGCTTCGGTTT
, Tm 59.685
,Primer_R CGCGAACATCGATCAACATA
, Tm 60.632
,Size(bp) 304
,Alleles count(s) 1,Allele size(s)(bp)/designed,304/304
SRR3490913_contig_597	GMATA	SSR_marker	4015	4275	.	.	.	Name=MK235;ID=SSRloci4082:4091;Note=Primer_L GGGATCGAATCCACAGAGAG
, Tm 59.612
,Primer_R CATTTACGTGCTTCCTATCCA
, Tm 57.795
,Size(bp) 261
,Alleles count(s) 1,Allele size(s)(bp)/designed,261/261
SRR3490913_contig_599	GMATA	SSR_marker	684	1040	.	.	.	Name=MK236;ID=SSRloci737:746;Note=Primer_L CAGAGAGCAAAAGCACACAA
, Tm 57.766
,Primer_R GATCGACACCATGCCTTAGC
, Tm 60.634
,Size(bp) 357
,Alleles count(s) 1,Allele size(s)(bp)/designed,357/357
SRR3490913_contig_600	GMATA	SSR_marker	259	457	.	.	.	Name=MK237;ID=SSRloci392:405;Note=Primer_L TTTACCTACCCCTCGCTTCC
, Tm 60.443
,Primer_R GGGTTCCTTCTGCAAGTCTG
, Tm 59.844
,Size(bp) 199
,Alleles count(s) 11,Allele size(s)(bp)/designed,145/199,188/199,194/199,195/199,196/199,197/199,198/199,199/199,203/199,207/199,211/199
SRR3490913_contig_603	GMATA	SSR_marker	817	1052	.	.	.	Name=MK238;ID=SSRloci906:917;Note=Primer_L TCTGTGGGCATCTCTGTCAA
, Tm 60.402
,Primer_R GCTGCAGAAGTGATGATGTTTC
, Tm 59.888
,Size(bp) 236
,Alleles count(s) 2,Allele size(s)(bp)/designed,236/236,261/236
SRR3490913_contig_603	GMATA	SSR_marker	2733	3049	.	.	.	Name=MK239;ID=SSRloci2845:2859;Note=Primer_L TGGATGAGGCGATTCACATA
, Tm 60.033
,Primer_R GCGTGCATACCTACCCATCT
, Tm 59.985
,Size(bp) 317
,Alleles count(s) 1,Allele size(s)(bp)/designed,317/317
SRR3490913_contig_607	GMATA	SSR_marker	985	1316	.	.	.	Name=MK240;ID=SSRloci1259:1268;Note=Primer_L AGCTGGTTGATGATCCAAGG
, Tm 60.073
,Primer_R TGGTGTAGAGCAGGTTGTGG
, Tm 59.745
,Size(bp) 332
,Alleles count(s) 1,Allele size(s)(bp)/designed,332/332
SRR3490913_contig_608	GMATA	SSR_marker	132	366	.	.	.	Name=MK241;ID=SSRloci152:165;Note=Primer_L TCTCTTGCACACGAATTCTCC
, Tm 60.390
,Primer_R GAAAGAGAGAGAGAGCCACGA
, Tm 58.906
,Size(bp) 235
,Alleles count(s) 1,Allele size(s)(bp)/designed,235/235
SRR3490913_contig_608	GMATA	SSR_marker	132	450	.	.	.	Name=MK242;ID=SSRloci351:362;Note=Primer_L TCTCTTGCACACGAATTCTCC
, Tm 60.390
,Primer_R GGCTGCCTTAAGAGAAAGAGAG
, Tm 58.937
,Size(bp) 319
,Alleles count(s) 1,Allele size(s)(bp)/designed,319/319
SRR3490913_contig_613	GMATA	SSR_marker	173	521	.	.	.	Name=MK243;ID=SSRloci339:348;Note=Primer_L AAATCCGACACAAAGCCAAC
, Tm 59.978
,Primer_R TGCTTATGGTTCAGGAAAACAC
, Tm 59.134
,Size(bp) 349
,Alleles count(s) 1,Allele size(s)(bp)/designed,349/349
SRR3490913_contig_619	GMATA	SSR_marker	1469	1726	.	.	.	Name=MK244;ID=SSRloci1631:1668;Note=Primer_L TCTTCCGGATTTTCTTGTGC
, Tm 60.192
,Primer_R CGGTTGTTGAGACCGAATCT
, Tm 60.111
,Size(bp) 258
,Alleles count(s) 1,Allele size(s)(bp)/designed,258/258
SRR3490913_contig_619	GMATA	SSR_marker	4610	4901	.	.	.	Name=MK245;ID=SSRloci4706:4717;Note=Primer_L TGGTGGTTTCATATGCACCTT
, Tm 60.242
,Primer_R ACTGTGTGATTTCGGTCACG
, Tm 59.597
,Size(bp) 292
,Alleles count(s) 1,Allele size(s)(bp)/designed,292/292
SRR3490913_contig_620	GMATA	SSR_marker	1298	1459	.	.	.	Name=MK246;ID=SSRloci1363:1372;Note=Primer_L AATAAAACGAGCGGTGTTGC
, Tm 60.138
,Primer_R GAGAGCTTCGAGAAGGGTGA
, Tm 59.679
,Size(bp) 162
,Alleles count(s) 1,Allele size(s)(bp)/designed,162/162
SRR3490913_contig_620	GMATA	SSR_marker	8051	8208	.	.	.	Name=MK247;ID=SSRloci8082:8091;Note=Primer_L GTCGCCATGAAAAGGGTAAA
, Tm 59.938
,Primer_R GGGTCGACTCAGCTACTACATAA
, Tm 57.614
,Size(bp) 158
,Alleles count(s) 1,Allele size(s)(bp)/designed,158/158
SRR3490913_contig_622	GMATA	SSR_marker	39	246	.	.	.	Name=MK248;ID=SSRloci204:215;Note=Primer_L TGCGATATGGAACAAGGTCA
, Tm 60.073
,Primer_R ACGATATCCGCCATTCACTC
, Tm 59.923
,Size(bp) 208
,Alleles count(s) 5,Allele size(s)(bp)/designed,208/208,210/208,211/208,214/208,254/208
SRR3490913_contig_634	GMATA	SSR_marker	2448	2644	.	.	.	Name=MK249;ID=SSRloci2544:2555;Note=Primer_L GGGCGACATTCAAGAGAGAG
, Tm 59.950
,Primer_R CATCGCCTTTCATGCACTTA
, Tm 59.833
,Size(bp) 197
,Alleles count(s) 1,Allele size(s)(bp)/designed,197/197
SRR3490913_contig_635	GMATA	SSR_marker	1652	1838	.	.	.	Name=MK250;ID=SSRloci1787:1796;Note=Primer_L TGAAAGCCGTGCCTTACCTA
, Tm 60.762
,Primer_R TCTTGATGATGTGGCTTAAGGA
, Tm 59.708
,Size(bp) 187
,Alleles count(s) 1,Allele size(s)(bp)/designed,187/187
SRR3490913_contig_635	GMATA	SSR_marker	2329	2588	.	.	.	Name=MK251;ID=SSRloci2507:2516;Note=Primer_L GATGAAAACCAGACCCCAAA
, Tm 59.767
,Primer_R GGCTTACGTTCGATGAAACA
, Tm 58.773
,Size(bp) 260
,Alleles count(s) 1,Allele size(s)(bp)/designed,260/260
SRR3490913_contig_637	GMATA	SSR_marker	9	173	.	.	.	Name=MK252;ID=SSRloci114:125;Note=Primer_L GCAAATGTATTCTTACGCGTTG
, Tm 59.688
,Primer_R CAAAGTCCCATCCACAATGA
, Tm 59.343
,Size(bp) 165
,Alleles count(s) 1,Allele size(s)(bp)/designed,165/165
SRR3490913_contig_637	GMATA	SSR_marker	4100	4338	.	.	.	Name=MK253;ID=SSRloci4159:4182;Note=Primer_L AGCCATGTCCCTTTGTCTCA
, Tm 60.656
,Primer_R GAACAAGGACAGCCAGCCTA
, Tm 60.397
,Size(bp) 239
,Alleles count(s) 1,Allele size(s)(bp)/designed,239/239
SRR3490913_contig_637	GMATA	SSR_marker	4505	4711	.	.	.	Name=MK254;ID=SSRloci4583:4612;Note=Primer_L GTGTGTGGCTGACAAAATGC
, Tm 60.168
,Primer_R AAGAGGGTCCTGGCTCCTTA
, Tm 60.204
,Size(bp) 207
,Alleles count(s) 2,Allele size(s)(bp)/designed,207/207,227/207
SRR3490913_contig_637	GMATA	SSR_marker	4975	5174	.	.	.	Name=MK255;ID=SSRloci5039:5072;Note=Primer_L AAAGCTCAAAGAGCATCATCG
, Tm 59.606
,Primer_R CGAAAGTTGGGTTTGATTGG
, Tm 60.336
,Size(bp) 200
,Alleles count(s) 1,Allele size(s)(bp)/designed,200/200
SRR3490913_contig_638	GMATA	SSR_marker	1461	1811	.	.	.	Name=MK256;ID=SSRloci1636:1645;Note=Primer_L CCATCCGAAACGATTTTCTT
, Tm 59.019
,Primer_R CGCTAGGCGGTAACTAGACG
, Tm 60.054
,Size(bp) 351
,Alleles count(s) 2,Allele size(s)(bp)/designed,351/351,399/351
SRR3490913_contig_639	GMATA	SSR_marker	212	521	.	.	.	Name=MK257;ID=SSRloci430:439;Note=Primer_L TCTTTGCAGTTTCGTTGTCG
, Tm 60.027
,Primer_R CTTTTGCAACCTCTCTGGAA
, Tm 58.077
,Size(bp) 310
,Alleles count(s) 3,Allele size(s)(bp)/designed,306/310,309/310,310/310
SRR3490913_contig_639	GMATA	SSR_marker	487	799	.	.	.	Name=MK258;ID=SSRloci556:565;Note=Primer_L CTGCCATGAGAGAAGTTCCAG
, Tm 59.997
,Primer_R ATTTTAGCCGCCTTCATGTC
, Tm 59.186
,Size(bp) 313
,Alleles count(s) 1,Allele size(s)(bp)/designed,313/313
SRR3490913_contig_640	GMATA	SSR_marker	1607	1865	.	.	.	Name=MK259;ID=SSRloci1694:1705;Note=Primer_L GGCTGCTTTAGGAGAAAGAGA
, Tm 57.969
,Primer_R ATATCCTCTTGGCCTCTCCA
, Tm 58.691
,Size(bp) 259
,Alleles count(s) 1,Allele size(s)(bp)/designed,259/259
SRR3490913_contig_652	GMATA	SSR_marker	613	839	.	.	.	Name=MK260;ID=SSRloci651:662;Note=Primer_L CACTGAACCTGACGAATCCA
, Tm 59.676
,Primer_R GCTTTTGCGCATCAGAAAC
, Tm 59.563
,Size(bp) 227
,Alleles count(s) 1,Allele size(s)(bp)/designed,227/227
SRR3490913_contig_652	GMATA	SSR_marker	3598	3844	.	.	.	Name=MK261;ID=SSRloci3661:3670;Note=Primer_L TTTGATTGGGTGGTGAACCT
, Tm 60.210
,Primer_R GGCTAGTGACCGGTGGATAA
, Tm 59.955
,Size(bp) 247
,Alleles count(s) 1,Allele size(s)(bp)/designed,247/247
SRR3490913_contig_659	GMATA	SSR_marker	1531	1750	.	.	.	Name=MK262;ID=SSRloci1626:1640;Note=Primer_L CGCGTCCATGTCCTCTATTT
, Tm 60.096
,Primer_R AATGGTCGATGCAAAGGAAG
, Tm 60.074
,Size(bp) 220
,Alleles count(s) 2,Allele size(s)(bp)/designed,212/220,220/220
SRR3490913_contig_659	GMATA	SSR_marker	1731	1941	.	.	.	Name=MK263;ID=SSRloci1790:1805;Note=Primer_L CTTCCTTTGCATCGACCATT
, Tm 60.074
,Primer_R TGAGCAAAAGCAGGATGAGA
, Tm 59.673
,Size(bp) 211
,Alleles count(s) 1,Allele size(s)(bp)/designed,211/211
SRR3490913_contig_659	GMATA	SSR_marker	2342	2614	.	.	.	Name=MK264;ID=SSRloci2399:2416;Note=Primer_L GTAGCAATCCGAATCCGAAC
, Tm 59.533
,Primer_R CGTCAATCAAGCTGGTCTCA
, Tm 59.984
,Size(bp) 273
,Alleles count(s) 1,Allele size(s)(bp)/designed,273/273
SRR3490913_contig_660	GMATA	SSR_marker	274	507	.	.	.	Name=MK265;ID=SSRloci294:308;Note=Primer_L CATGGCTTCACCTCCTCTGT
, Tm 60.261
,Primer_R CGTCAATCAAGCTGGTCTCA
, Tm 59.984
,Size(bp) 234
,Alleles count(s) 1,Allele size(s)(bp)/designed,234/234
SRR3490913_contig_660	GMATA	SSR_marker	779	1066	.	.	.	Name=MK266;ID=SSRloci874:885;Note=Primer_L AATTCAACACGATGGCACAA
, Tm 59.972
,Primer_R GATCTCTCATCTCGCCAAGC
, Tm 60.065
,Size(bp) 288
,Alleles count(s) 2,Allele size(s)(bp)/designed,283/288,288/288
SRR3490913_contig_661	GMATA	SSR_marker	6164	6447	.	.	.	Name=MK267;ID=SSRloci6295:6309;Note=Primer_L CATGTCCATTGTGCAAGTCC
, Tm 59.967
,Primer_R AGACTGCACCCACACCAAA
, Tm 60.146
,Size(bp) 284
,Alleles count(s) 1,Allele size(s)(bp)/designed,284/284
SRR3490913_contig_661	GMATA	SSR_marker	6164	6539	.	.	.	Name=MK268;ID=SSRloci6344:6355;Note=Primer_L CATGTCCATTGTGCAAGTCC
, Tm 59.967
,Primer_R TAAGTATGGATCCGCCGAAA
, Tm 60.415
,Size(bp) 376
,Alleles count(s) 1,Allele size(s)(bp)/designed,376/376
SRR3490913_contig_666	GMATA	SSR_marker	586	787	.	.	.	Name=MK269;ID=SSRloci608:619;Note=Primer_L CCCGCCATTCACTCATACTT
, Tm 59.955
,Primer_R TGCGATATGGAACAAGGTCA
, Tm 60.073
,Size(bp) 202
,Alleles count(s) 22,Allele size(s)(bp)/designed,197/202,198/202,200/202,201/202,202/202,204/202,205/202,206/202,207/202,208/202,209/202,210/202,212/202,213/202,214/202,216/202,218/202,219/202,220/202,224/202,225/202,237/202
SRR3490913_contig_667	GMATA	SSR_marker	651	854	.	.	.	Name=MK270;ID=SSRloci791:800;Note=Primer_L AAGCTTGAAACCCTTGATCG
, Tm 59.312
,Primer_R CAGAGACCAAAGGCACACAA
, Tm 59.873
,Size(bp) 204
,Alleles count(s) 1,Allele size(s)(bp)/designed,204/204
SRR3490913_contig_668	GMATA	SSR_marker	655	1017	.	.	.	Name=MK271;ID=SSRloci854:867;Note=Primer_L TCGACTCGTGATCAATCCAT
, Tm 59.040
,Primer_R CAATTTCTGTGGCTCGTCAA
, Tm 59.840
,Size(bp) 363
,Alleles count(s) 1,Allele size(s)(bp)/designed,363/363
SRR3490913_contig_671	GMATA	SSR_marker	404	664	.	.	.	Name=MK272;ID=SSRloci565:579;Note=Primer_L TTGGTGATGGATGCAGTGTT
, Tm 59.967
,Primer_R TGACATTCGTCTGCACAAAG
, Tm 58.409
,Size(bp) 261
,Alleles count(s) 1,Allele size(s)(bp)/designed,261/261
SRR3490913_contig_681	GMATA	SSR_marker	4208	4454	.	.	.	Name=MK273;ID=SSRloci4380:4389;Note=Primer_L TCTGTCGGTTTGATTTCCTG
, Tm 58.695
,Primer_R GAAAGTCCTCACGAGCCAAG
, Tm 59.989
,Size(bp) 247
,Alleles count(s) 1,Allele size(s)(bp)/designed,247/247
SRR3490913_contig_681	GMATA	SSR_marker	6854	7233	.	.	.	Name=MK274;ID=SSRloci7030:7044;Note=Primer_L TCAATCGAGATGCACGAGAG
, Tm 60.096
,Primer_R AGAAAGAGTACCTGGCAACGA
, Tm 58.994
,Size(bp) 380
,Alleles count(s) 1,Allele size(s)(bp)/designed,380/380
SRR3490913_contig_683	GMATA	SSR_marker	928	1152	.	.	.	Name=MK275;ID=SSRloci1071:1088;Note=Primer_L ACCCCAACTCTAGCAAGGTG
, Tm 59.208
,Primer_R GGGCTCAGAAGTTTCCACAA
, Tm 60.232
,Size(bp) 225
,Alleles count(s) 1,Allele size(s)(bp)/designed,225/225
SRR3490913_contig_683	GMATA	SSR_marker	1967	2197	.	.	.	Name=MK276;ID=SSRloci2096:2111;Note=Primer_L TGTACATACCCCTCGCTTCC
, Tm 59.955
,Primer_R TCTTGTTTTGGGGCTTGGTA
, Tm 60.472
,Size(bp) 231
,Alleles count(s) 1,Allele size(s)(bp)/designed,231/231
SRR3490913_contig_684	GMATA	SSR_marker	423	617	.	.	.	Name=MK277;ID=SSRloci481:492;Note=Primer_L CTACCCCTCTGCATCTCAGG
, Tm 59.820
,Primer_R GGAACCGAAGTTGATTTCCA
, Tm 59.910
,Size(bp) 195
,Alleles count(s) 1,Allele size(s)(bp)/designed,195/195
SRR3490913_contig_684	GMATA	SSR_marker	554	879	.	.	.	Name=MK278;ID=SSRloci781:792;Note=Primer_L GTATACCAAGCCCCAAAGCA
, Tm 59.960
,Primer_R CCGGGGCAGATTACACTAGA
, Tm 60.088
,Size(bp) 326
,Alleles count(s) 1,Allele size(s)(bp)/designed,326/326
SRR3490913_contig_694	GMATA	SSR_marker	3274	3633	.	.	.	Name=MK279;ID=SSRloci3432:3446;Note=Primer_L CGCGAGCGATCTCATAAAC
, Tm 59.538
,Primer_R AAGAGTCCCCGACAACGAC
, Tm 60.104
,Size(bp) 360
,Alleles count(s) 1,Allele size(s)(bp)/designed,360/360
SRR3490913_contig_694	GMATA	SSR_marker	9291	9662	.	.	.	Name=MK280;ID=SSRloci9457:9476;Note=Primer_L CGGTGAATGGGAAAAGAGTG
, Tm 60.486
,Primer_R CCATCGATCAACGGTCCTAT
, Tm 59.773
,Size(bp) 372
,Alleles count(s) 1,Allele size(s)(bp)/designed,372/372
SRR3490913_contig_694	GMATA	SSR_marker	9362	9662	.	.	.	Name=MK281;ID=SSRloci9511:9520;Note=Primer_L GAGATGCCAGACCCTGAATG
, Tm 60.622
,Primer_R CCATCGATCAACGGTCCTAT
, Tm 59.773
,Size(bp) 301
,Alleles count(s) 1,Allele size(s)(bp)/designed,301/301
SRR3490913_contig_696	GMATA	SSR_marker	378	630	.	.	.	Name=MK282;ID=SSRloci430:439;Note=Primer_L AGCAAGCAGCCAGAGAAGAG
, Tm 60.035
,Primer_R CAAAGAACCAAGAAGATTACCG
, Tm 57.941
,Size(bp) 253
,Alleles count(s) 1,Allele size(s)(bp)/designed,253/253
SRR3490913_contig_696	GMATA	SSR_marker	904	1112	.	.	.	Name=MK283;ID=SSRloci1021:1038;Note=Primer_L AGTCCAAGAACGACGCCTAA
, Tm 59.875
,Primer_R AGGGAACGAATCCACAAAGA
, Tm 59.526
,Size(bp) 209
,Alleles count(s) 1,Allele size(s)(bp)/designed,209/209
SRR3490913_contig_696	GMATA	SSR_marker	9278	9547	.	.	.	Name=MK284;ID=SSRloci9357:9368;Note=Primer_L CCCCGAATGATAAACCCATA
, Tm 59.479
,Primer_R CGATCGATGGTCTGTTCTGAT
, Tm 60.088
,Size(bp) 270
,Alleles count(s) 1,Allele size(s)(bp)/designed,270/270
SRR3490913_contig_696	GMATA	SSR_marker	9278	9590	.	.	.	Name=MK285;ID=SSRloci9425:9436;Note=Primer_L CCCCGAATGATAAACCCATA
, Tm 59.479
,Primer_R ACCTATCCACACTCGCCATC
, Tm 59.957
,Size(bp) 313
,Alleles count(s) 1,Allele size(s)(bp)/designed,313/313
SRR3490913_contig_697	GMATA	SSR_marker	4032	4357	.	.	.	Name=MK286;ID=SSRloci4193:4206;Note=Primer_L GGCCTCCATAGTTCCATGTG
, Tm 60.340
,Primer_R GACAAGGTTTGCTTTGTTGGA
, Tm 60.139
,Size(bp) 326
,Alleles count(s) 1,Allele size(s)(bp)/designed,326/326
SRR3490913_contig_697	GMATA	SSR_marker	6293	6629	.	.	.	Name=MK287;ID=SSRloci6472:6493;Note=Primer_L CCAGCGAAGCAAGTTTTAGG
, Tm 60.011
,Primer_R GTCGGAAAGAGCAAAGGATG
, Tm 59.813
,Size(bp) 337
,Alleles count(s) 1,Allele size(s)(bp)/designed,337/337
SRR3490913_contig_697	GMATA	SSR_marker	7508	7791	.	.	.	Name=MK288;ID=SSRloci7583:7604;Note=Primer_L AAAAGAACGGGTCCGAACTAA
, Tm 59.987
,Primer_R TGGGCTTTTATCAGCGTATCA
, Tm 60.594
,Size(bp) 284
,Alleles count(s) 1,Allele size(s)(bp)/designed,284/284
SRR3490913_contig_697	GMATA	SSR_marker	7941	8224	.	.	.	Name=MK289;ID=SSRloci8088:8102;Note=Primer_L ACGACGGAAACTGGTCAATC
, Tm 59.973
,Primer_R GGAACTGCAAATTTCGAACG
, Tm 60.617
,Size(bp) 284
,Alleles count(s) 1,Allele size(s)(bp)/designed,284/284
SRR3490913_contig_697	GMATA	SSR_marker	8656	8937	.	.	.	Name=MK290;ID=SSRloci8846:8861;Note=Primer_L AACACTTTGGTTCAAGGCTAGT
, Tm 57.120
,Primer_R GGATCTGGAGTCTGGAGCTG
, Tm 59.945
,Size(bp) 282
,Alleles count(s) 1,Allele size(s)(bp)/designed,282/282
SRR3490913_contig_699	GMATA	SSR_marker	3033	3326	.	.	.	Name=MK291;ID=SSRloci3128:3142;Note=Primer_L CTTTGCAGCAGCTTCTCCTT
, Tm 59.898
,Primer_R TGATTCTTCGCGTTCTTCCT
, Tm 59.955
,Size(bp) 294
,Alleles count(s) 1,Allele size(s)(bp)/designed,294/294
SRR3490913_contig_700	GMATA	SSR_marker	2644	2873	.	.	.	Name=MK292;ID=SSRloci2688:2699;Note=Primer_L CGAACCCTCACCTCTCAAAC
, Tm 59.697
,Primer_R CCTCGAACCGTGTACCACTT
, Tm 60.028
,Size(bp) 230
,Alleles count(s) 1,Allele size(s)(bp)/designed,230/230
SRR3490913_contig_700	GMATA	SSR_marker	4249	4475	.	.	.	Name=MK293;ID=SSRloci4291:4300;Note=Primer_L AGCAACCACAATCCACAAAA
, Tm 59.024
,Primer_R TCTTAGGTCAGCCACCATCC
, Tm 60.073
,Size(bp) 227
,Alleles count(s) 1,Allele size(s)(bp)/designed,227/227
SRR3490913_contig_701	GMATA	SSR_marker	1146	1378	.	.	.	Name=MK294;ID=SSRloci1343:1354;Note=Primer_L TTGCATTGGTGGGATTGTTA
, Tm 59.786
,Primer_R GCTACTGCTGTCGTTGTTGC
, Tm 59.670
,Size(bp) 233
,Alleles count(s) 1,Allele size(s)(bp)/designed,233/233
SRR3490913_contig_727	GMATA	SSR_marker	1567	1840	.	.	.	Name=MK295;ID=SSRloci1679:1699;Note=Primer_L TGGTCCACAAACATAAACCA
, Tm 57.285
,Primer_R TTCTCCAGCACCATTATCCA
, Tm 59.075
,Size(bp) 274
,Alleles count(s) 2,Allele size(s)(bp)/designed,274/274,280/274
SRR3490913_contig_728	GMATA	SSR_marker	2409	2598	.	.	.	Name=MK296;ID=SSRloci2454:2473;Note=Primer_L TCGTAGCTCCGTCATTCTTG
, Tm 59.024
,Primer_R CTCCTGGTCCAAATGGAATG
, Tm 60.309
,Size(bp) 190
,Alleles count(s) 1,Allele size(s)(bp)/designed,190/190
SRR3490913_contig_730	GMATA	SSR_marker	1060	1298	.	.	.	Name=MK297;ID=SSRloci1247:1264;Note=Primer_L TACCAGAATCAACGGCAACA
, Tm 60.111
,Primer_R CAGCCACCACTTGTCTCAAA
, Tm 59.873
,Size(bp) 239
,Alleles count(s) 1,Allele size(s)(bp)/designed,239/239
SRR3490913_contig_730	GMATA	SSR_marker	7497	7621	.	.	.	Name=MK298;ID=SSRloci7581:7594;Note=Primer_L CCAAAACCGATGAGGAAAGA
, Tm 60.044
,Primer_R GCTGCACACGAGAAGAAACA
, Tm 60.183
,Size(bp) 125
,Alleles count(s) 3,Allele size(s)(bp)/designed,125/125,175/125,223/125
SRR3490913_contig_730	GMATA	SSR_marker	7497	7671	.	.	.	Name=MK298;ID=SSRloci7629:7644;Note=Primer_L CCAAAACCGATGAGGAAAGA
, Tm 60.044
,Primer_R GCTGCACACGAGAAGAAACA
, Tm 60.183
,Size(bp) 175
,Alleles count(s) 3,Allele size(s)(bp)/designed,125/125,175/125,223/125
SRR3490913_contig_730	GMATA	SSR_marker	7497	7719	.	.	.	Name=MK298;ID=SSRloci7679:7692;Note=Primer_L CCAAAACCGATGAGGAAAGA
, Tm 60.044
,Primer_R GCTGCACACGAGAAGAAACA
, Tm 60.183
,Size(bp) 223
,Alleles count(s) 3,Allele size(s)(bp)/designed,125/125,175/125,223/125
SRR3490913_contig_730	GMATA	SSR_marker	7529	7884	.	.	.	Name=MK299;ID=SSRloci7727:7736;Note=Primer_L AATGGAAAGTCACCGCAAAA
, Tm 60.481
,Primer_R ATTCTCACAAGCCCTGTCGT
, Tm 59.727
,Size(bp) 356
,Alleles count(s) 1,Allele size(s)(bp)/designed,356/356
SRR3490913_contig_730	GMATA	SSR_marker	8039	8305	.	.	.	Name=MK300;ID=SSRloci8236:8259;Note=Primer_L CCAATCGGGACGAAATCTAA
, Tm 59.894
,Primer_R ATCTTTGCAGAAGCGGAAGA
, Tm 60.096
,Size(bp) 267
,Alleles count(s) 1,Allele size(s)(bp)/designed,267/267
SRR3490913_contig_730	GMATA	SSR_marker	9150	9519	.	.	.	Name=MK301;ID=SSRloci9341:9352;Note=Primer_L ACCAGCCTCAAGATTTGCAT
, Tm 59.700
,Primer_R TTTCCTTGGAATGGTTCTGG
, Tm 59.903
,Size(bp) 370
,Alleles count(s) 1,Allele size(s)(bp)/designed,370/370
SRR3490913_contig_731	GMATA	SSR_marker	42	223	.	.	.	Name=MK302;ID=SSRloci185:196;Note=Primer_L AAGAATCCCAAAACCGATGA
, Tm 59.363
,Primer_R GCTGCACACGAGAAGAAACA
, Tm 60.183
,Size(bp) 182
,Alleles count(s) 3,Allele size(s)(bp)/designed,132/182,182/182,230/182
SRR3490913_contig_731	GMATA	SSR_marker	660	821	.	.	.	Name=MK303;ID=SSRloci765:774;Note=Primer_L ACCCAAACCAATCGGTACAA
, Tm 60.088
,Primer_R AACTTTGCAGAAGCGGAAGA
, Tm 60.132
,Size(bp) 162
,Alleles count(s) 1,Allele size(s)(bp)/designed,162/162
SRR3490913_contig_739	GMATA	SSR_marker	167	532	.	.	.	Name=MK304;ID=SSRloci187:198;Note=Primer_L AGAGCCCTACGCCCTACCTA
, Tm 60.242
,Primer_R CCTTCCCGTGACCTCTACAA
, Tm 60.103
,Size(bp) 366
,Alleles count(s) 1,Allele size(s)(bp)/designed,366/366
SRR3490913_contig_741	GMATA	SSR_marker	897	1092	.	.	.	Name=MK305;ID=SSRloci1011:1020;Note=Primer_L TTGAGGTCGGTGGCTATCTT
, Tm 59.694
,Primer_R GATGCTGTCTCTCGCGATTT
, Tm 60.514
,Size(bp) 196
,Alleles count(s) 1,Allele size(s)(bp)/designed,196/196
SRR3490913_contig_747	GMATA	SSR_marker	1930	2163	.	.	.	Name=MK306;ID=SSRloci2109:2118;Note=Primer_L GCTAGCAACCAGCTCACCTC
, Tm 60.164
,Primer_R CAACTTGCACCATTCACACC
, Tm 60.008
,Size(bp) 234
,Alleles count(s) 4,Allele size(s)(bp)/designed,193/234,233/234,234/234,235/234
SRR3490913_contig_747	GMATA	SSR_marker	2131	2392	.	.	.	Name=MK307;ID=SSRloci2310:2325;Note=Primer_L GTTAGGACGAAGGGGTGTGA
, Tm 59.966
,Primer_R TCTCCACTCCACACAAACCA
, Tm 60.129
,Size(bp) 262
,Alleles count(s) 1,Allele size(s)(bp)/designed,262/262
SRR3490913_contig_759	GMATA	SSR_marker	1002	1265	.	.	.	Name=MK308;ID=SSRloci1184:1211;Note=Primer_L GAGATTTCCTGCCACGTTTC
, Tm 59.676
,Primer_R CGTTCGGTATCAAAGAGGTGA
, Tm 60.118
,Size(bp) 264
,Alleles count(s) 1,Allele size(s)(bp)/designed,264/264
SRR3490913_contig_761	GMATA	SSR_marker	5135	5330	.	.	.	Name=MK309;ID=SSRloci5200:5211;Note=Primer_L ACTCTCCCGACCGGTTACAT
, Tm 60.766
,Primer_R TGCAGGGACAGAAACTCAAA
, Tm 59.415
,Size(bp) 196
,Alleles count(s) 1,Allele size(s)(bp)/designed,196/196
SRR3490913_contig_787	GMATA	SSR_marker	2507	2723	.	.	.	Name=MK310;ID=SSRloci2623:2636;Note=Primer_L TTAGGCGAAGGACGAATGAC
, Tm 60.214
,Primer_R TTTGGTATCAGAGCGGGTTC
, Tm 60.074
,Size(bp) 217
,Alleles count(s) 1,Allele size(s)(bp)/designed,217/217
SRR3490913_contig_788	GMATA	SSR_marker	70	215	.	.	.	Name=MK311;ID=SSRloci103:126;Note=Primer_L CATCAGGAAGTTGGTTACTCCA
, Tm 59.097
,Primer_R TCACGCTGCTGAGTTTGTTC
, Tm 60.183
,Size(bp) 146
,Alleles count(s) 1,Allele size(s)(bp)/designed,146/146
SRR3490913_contig_789	GMATA	SSR_marker	283	586	.	.	.	Name=MK312;ID=SSRloci436:445;Note=Primer_L GGCAGGTGATCTAGGTGGAA
, Tm 60.073
,Primer_R ATGTGGAGCCTCTCATCCAA
, Tm 60.622
,Size(bp) 304
,Alleles count(s) 1,Allele size(s)(bp)/designed,304/304
SRR3490913_contig_790	GMATA	SSR_marker	1263	1431	.	.	.	Name=MK313;ID=SSRloci1321:1341;Note=Primer_L TCCGGTTATCTGTGAAGGTTCT
, Tm 59.998
,Primer_R GTCGCGCTACGAGCTAGAGT
, Tm 59.949
,Size(bp) 169
,Alleles count(s) 1,Allele size(s)(bp)/designed,169/169
SRR3490913_contig_790	GMATA	SSR_marker	3584	3792	.	.	.	Name=MK314;ID=SSRloci3681:3696;Note=Primer_L TTTTCTGTCGCCATCTTGAC
, Tm 58.850
,Primer_R TGCAAAGTTTCTGCCGATTT
, Tm 60.752
,Size(bp) 209
,Alleles count(s) 1,Allele size(s)(bp)/designed,209/209
SRR3490913_contig_790	GMATA	SSR_marker	4481	4701	.	.	.	Name=MK315;ID=SSRloci4577:4588;Note=Primer_L CAGGGAGAAACTCGTGAAGC
, Tm 59.989
,Primer_R GGCTGTGACAACAGAGCAAA
, Tm 60.032
,Size(bp) 221
,Alleles count(s) 2,Allele size(s)(bp)/designed,221/221,228/221
SRR3490913_contig_792	GMATA	SSR_marker	1097	1374	.	.	.	Name=MK316;ID=SSRloci1264:1277;Note=Primer_L GGCAGGTTCTTTTGATTGGA
, Tm 60.051
,Primer_R TGGCGTCTTCAGGTGTATCA
, Tm 60.263
,Size(bp) 278
,Alleles count(s) 1,Allele size(s)(bp)/designed,278/278
SRR3490913_contig_794	GMATA	SSR_marker	3077	3329	.	.	.	Name=MK317;ID=SSRloci3190:3199;Note=Primer_L TGGAGTAGGAAATGGAGTAGGATT
, Tm 59.424
,Primer_R TTGGCTCCTTTAGAGTTTCCAC
, Tm 59.762
,Size(bp) 253
,Alleles count(s) 1,Allele size(s)(bp)/designed,253/253
SRR3490913_contig_795	GMATA	SSR_marker	586	809	.	.	.	Name=MK318;ID=SSRloci649:670;Note=Primer_L CCAAGAAAGCTAGCAATTGGA
, Tm 59.483
,Primer_R TCTTGTGGTTGGTGGAAGTG
, Tm 59.565
,Size(bp) 224
,Alleles count(s) 2,Allele size(s)(bp)/designed,209/224,224/224
SRR3490913_contig_796	GMATA	SSR_marker	527	797	.	.	.	Name=MK319;ID=SSRloci665:674;Note=Primer_L TGGTTTTCGGGTTAACTTGG
, Tm 59.833
,Primer_R ATCCCAATTCCGGCTAAAGT
, Tm 59.799
,Size(bp) 271
,Alleles count(s) 1,Allele size(s)(bp)/designed,271/271
SRR3490913_contig_800	GMATA	SSR_marker	841	1101	.	.	.	Name=MK320;ID=SSRloci908:917;Note=Primer_L GCGATCGAATCCACATAGAGA
, Tm 60.192
,Primer_R CTCCAAAATGTCACTGGACTTG
, Tm 59.633
,Size(bp) 261
,Alleles count(s) 1,Allele size(s)(bp)/designed,261/261
SRR3490913_contig_800	GMATA	SSR_marker	1849	2120	.	.	.	Name=MK321;ID=SSRloci2045:2054;Note=Primer_L TCGCATACGAGAGTTGGAGTT
, Tm 59.890
,Primer_R GGATCGAATCCACAAAGAGC
, Tm 59.635
,Size(bp) 272
,Alleles count(s) 16,Allele size(s)(bp)/designed,272/272,303/272,308/272,312/272,313/272,314/272,315/272,316/272,322/272,323/272,324/272,335/272,345/272,348/272,350/272,401/272
SRR3490913_contig_800	GMATA	SSR_marker	4948	5158	.	.	.	Name=MK322;ID=SSRloci5061:5080;Note=Primer_L TAGCTGAACGACGAATGACG
, Tm 60.011
,Primer_R TTTGGTATCAGAGCGGGTTC
, Tm 60.074
,Size(bp) 211
,Alleles count(s) 1,Allele size(s)(bp)/designed,211/211
SRR3490913_contig_806	GMATA	SSR_marker	356	666	.	.	.	Name=MK323;ID=SSRloci591:632;Note=Primer_L CTTTTCTGGTGTTGCGGTTT
, Tm 60.147
,Primer_R CCCTATTTGACCCGTTTGTG
, Tm 60.220
,Size(bp) 311
,Alleles count(s) 1,Allele size(s)(bp)/designed,311/311
SRR3490913_contig_827	GMATA	SSR_marker	1133	1429	.	.	.	Name=MK324;ID=SSRloci1298:1339;Note=Primer_L TCAAGCAGCACCATTACCAC
, Tm 59.722
,Primer_R TCGTGCTGAGGATAACTTCG
, Tm 59.024
,Size(bp) 297
,Alleles count(s) 1,Allele size(s)(bp)/designed,297/297
SRR3490913_contig_855	GMATA	SSR_marker	294	679	.	.	.	Name=MK325;ID=SSRloci482:523;Note=Primer_L GGATCCGTTGAAGCCAGTAA
, Tm 60.074
,Primer_R ATGGGGCGAATTACACTAGG
, Tm 58.928
,Size(bp) 386
,Alleles count(s) 1,Allele size(s)(bp)/designed,386/386
SRR3490913_contig_855	GMATA	SSR_marker	404	679	.	.	.	Name=MK326;ID=SSRloci584:593;Note=Primer_L GGATAGCCCTTTCTTCCCTCT
, Tm 60.048
,Primer_R ATGGGGCGAATTACACTAGG
, Tm 58.928
,Size(bp) 276
,Alleles count(s) 1,Allele size(s)(bp)/designed,276/276
SRR3490913_contig_865	GMATA	SSR_marker	2371	2618	.	.	.	Name=MK327;ID=SSRloci2409:2418;Note=Primer_L TCACTCTGACACAACGTGGA
, Tm 58.787
,Primer_R TGTCGAAAGCTGGTTGAGTT
, Tm 58.497
,Size(bp) 248
,Alleles count(s) 1,Allele size(s)(bp)/designed,248/248
SRR3490913_contig_876	GMATA	SSR_marker	210	455	.	.	.	Name=MK328;ID=SSRloci331:348;Note=Primer_L TCATCCATTTGCTTCACCTG
, Tm 59.648
,Primer_R AAGAACAAAATCGCAGCTTG
, Tm 58.174
,Size(bp) 246
,Alleles count(s) 1,Allele size(s)(bp)/designed,246/246
SRR3490913_contig_876	GMATA	SSR_marker	11442	11686	.	.	.	Name=MK329;ID=SSRloci11607:11618;Note=Primer_L CGCTTGCCCCTAATTATCCT
, Tm 60.420
,Primer_R TAGGGTTAGGCGAGAATGGA
, Tm 59.662
,Size(bp) 245
,Alleles count(s) 1,Allele size(s)(bp)/designed,245/245
SRR3490913_contig_882	GMATA	SSR_marker	12344	12601	.	.	.	Name=MK330;ID=SSRloci12399:12414;Note=Primer_L TTTAAGTCTGCGGAGGTTCG
, Tm 60.378
,Primer_R AATCAGCTTCGGTTCCTTCA
, Tm 59.813
,Size(bp) 258
,Alleles count(s) 1,Allele size(s)(bp)/designed,258/258
SRR3490913_contig_887	GMATA	SSR_marker	3046	3335	.	.	.	Name=MK331;ID=SSRloci3230:3239;Note=Primer_L TTTCCGTACTTCCTATCCCCTA
[truncated: 438,457+ more rows]
