# Supplementary material for: Draft genome of multiple resistance donor plant Sinapis alba: An insight into SSRs, annotations and phylogenetics
Source: PLoS One. 2020 Apr 9;15(4):e0231002. doi: 10.1371/journal.pone.0231002 (PMC7145005; doi:10.1371/journal.pone.0231002)
Supplement: S2 Table — (XLS) [file pone.0231002.s002.xls]

## Sheet: Identified SSR
Contig Name	Seq_Len	Motif	SSR Type	StartPos	EndPos	Repetitions	SSR Length
Sinapis-Alba_contig_1	2604	AT	2	611	622	6	12
Sinapis-Alba_contig_100	4474	AT	2	1905	1916	6	12
Sinapis-Alba_contig_1000	1780	TA	2	228	237	5	10
Sinapis-Alba_contig_1000	1780	TA	2	505	514	5	10
Sinapis-Alba_contig_1000	1780	AT	2	1452	1463	6	12
Sinapis-Alba_contig_100000	9252	TA	2	173	182	5	10
Sinapis-Alba_contig_100000	9252	CAT	3	2864	2878	5	15
Sinapis-Alba_contig_100000	9252	TG	2	4441	4452	6	12
Sinapis-Alba_contig_100000	9252	TTG	3	4506	4526	7	21
Sinapis-Alba_contig_100000	9252	TG	2	6210	6221	6	12
Sinapis-Alba_contig_100000	9252	AT	2	7264	7293	15	30
Sinapis-Alba_contig_100000	9252	AAG	3	9045	9059	5	15
Sinapis-Alba_contig_100005	2791	AT	2	875	884	5	10
Sinapis-Alba_contig_100007	1684	TC	2	1444	1507	32	64
Sinapis-Alba_contig_100007	1684	AT	2	1595	1604	5	10
Sinapis-Alba_contig_10001	7758	TA	2	2152	2161	5	10
Sinapis-Alba_contig_10001	7758	AC	2	5640	5649	5	10
Sinapis-Alba_contig_100010	1150	TTG	3	1065	1079	5	15
Sinapis-Alba_contig_100010	1150	ATG	3	1080	1103	8	24
Sinapis-Alba_contig_100011	7207	TA	2	3845	3856	6	12
Sinapis-Alba_contig_100019	236	TA	2	223	236	7	14
Sinapis-Alba_contig_10002	1354	AG	2	479	488	5	10
Sinapis-Alba_contig_100020	1714	TC	2	327	342	8	16
Sinapis-Alba_contig_100022	1684	TC	2	1342	1357	8	16
Sinapis-Alba_contig_100024	2937	TA	2	2360	2379	10	20
Sinapis-Alba_contig_100034	6234	GA	2	347	360	7	14
Sinapis-Alba_contig_100034	6234	AT	2	3481	3490	5	10
Sinapis-Alba_contig_100034	6234	TC	2	5042	5057	8	16
Sinapis-Alba_contig_100035	1269	GA	2	347	360	7	14
Sinapis-Alba_contig_100039	702	TGT	3	32	46	5	15
Sinapis-Alba_contig_100039	702	TA	2	370	379	5	10
Sinapis-Alba_contig_100040	1395	TA	2	968	977	5	10
Sinapis-Alba_contig_100052	890	AT	2	392	401	5	10
Sinapis-Alba_contig_100058	287	AT	2	234	257	12	24
Sinapis-Alba_contig_100059	2191	AT	2	1882	1891	5	10
Sinapis-Alba_contig_10007	4080	AT	2	1087	1100	7	14
Sinapis-Alba_contig_10007	4080	TA	2	2074	2087	7	14
Sinapis-Alba_contig_10007	4080	AT	2	2169	2198	15	30
Sinapis-Alba_contig_100071	2210	TAA	3	1271	1285	5	15
Sinapis-Alba_contig_100073	6558	GA	2	303	320	9	18
Sinapis-Alba_contig_100073	6558	AAG	3	470	487	6	18
Sinapis-Alba_contig_100078	2689	TC	2	939	948	5	10
Sinapis-Alba_contig_10008	4335	TA	2	1793	1810	9	18
Sinapis-Alba_contig_100080	2860	AG	2	744	753	5	10
Sinapis-Alba_contig_100080	2860	AAT	3	1544	1567	8	24
Sinapis-Alba_contig_100080	2860	AT	2	2329	2356	14	28
Sinapis-Alba_contig_100083	1330	TA	2	1092	1103	6	12
Sinapis-Alba_contig_100087	2702	AG	2	762	771	5	10
Sinapis-Alba_contig_100087	2702	AAT	3	958	996	13	39
Sinapis-Alba_contig_100087	2702	CT	2	2543	2556	7	14
Sinapis-Alba_contig_100090	2045	TC	2	959	970	6	12
Sinapis-Alba_contig_100095	2648	TC	2	2262	2273	6	12
Sinapis-Alba_contig_100095	2648	CTT	3	2403	2420	6	18
Sinapis-Alba_contig_1001	3970	AT	2	1712	1721	5	10
Sinapis-Alba_contig_100107	486	TC	2	153	162	5	10
Sinapis-Alba_contig_100113	971	AT	2	463	480	9	18
Sinapis-Alba_contig_100120	1525	AT	2	1302	1319	9	18
Sinapis-Alba_contig_100120	1525	AT	2	1322	1367	23	46
Sinapis-Alba_contig_100120	1525	AT	2	1372	1381	5	10
Sinapis-Alba_contig_100120	1525	TA	2	1387	1398	6	12
Sinapis-Alba_contig_100121	2464	AT	2	1692	1701	5	10
Sinapis-Alba_contig_100130	8442	TGA	3	3175	3195	7	21
Sinapis-Alba_contig_100130	8442	TC	2	5860	5873	7	14
Sinapis-Alba_contig_100130	8442	AG	2	8300	8311	6	12
Sinapis-Alba_contig_100136	2222	AT	2	1265	1274	5	10
Sinapis-Alba_contig_100136	2222	AG	2	2139	2220	41	82
Sinapis-Alba_contig_100137	1426	AT	2	1267	1276	5	10
Sinapis-Alba_contig_100152	673	TA	2	641	650	5	10
Sinapis-Alba_contig_100154	6961	AT	2	1274	1283	5	10
Sinapis-Alba_contig_100154	6961	TA	2	4808	4823	8	16
Sinapis-Alba_contig_100154	6961	ACG	3	6014	6028	5	15
Sinapis-Alba_contig_100155	1409	AAT	3	1167	1184	6	18
Sinapis-Alba_contig_100157	1499	AT	2	963	976	7	14
Sinapis-Alba_contig_100159	1708	AGT	3	1202	1216	5	15
Sinapis-Alba_contig_10016	450	AT	2	28	41	7	14
Sinapis-Alba_contig_100163	1524	CA	2	1365	1374	5	10
Sinapis-Alba_contig_100164	930	CA	2	34	43	5	10
Sinapis-Alba_contig_100165	961	CA	2	61	70	5	10
Sinapis-Alba_contig_100181	1351	TA	2	424	433	5	10
Sinapis-Alba_contig_100182	2242	TA	2	24	43	10	20
Sinapis-Alba_contig_100182	2242	TA	2	1022	1031	5	10
Sinapis-Alba_contig_100186	2864	TATT	4	1785	1804	5	20
Sinapis-Alba_contig_100186	2864	AT	2	2405	2414	5	10
Sinapis-Alba_contig_100198	1334	CA	2	1012	1021	5	10
Sinapis-Alba_contig_100199	1443	CA	2	1320	1329	5	10
Sinapis-Alba_contig_100207	2101	AT	2	1041	1050	5	10
Sinapis-Alba_contig_100207	2101	CT	2	1727	1736	5	10
Sinapis-Alba_contig_100210	626	AG	2	150	169	10	20
Sinapis-Alba_contig_100213	5726	AT	2	161	170	5	10
Sinapis-Alba_contig_100215	1269	CAA	3	591	608	6	18
Sinapis-Alba_contig_100218	1846	AT	2	695	716	11	22
Sinapis-Alba_contig_100221	3538	TA	2	1413	1436	12	24
Sinapis-Alba_contig_100221	3538	AT	2	1499	1520	11	22
Sinapis-Alba_contig_100229	860	TG	2	838	847	5	10
Sinapis-Alba_contig_100239	612	AT	2	184	193	5	10
Sinapis-Alba_contig_100240	608	AT	2	417	426	5	10
Sinapis-Alba_contig_100245	510	AT	2	350	367	9	18
Sinapis-Alba_contig_100260	1381	CT	2	363	372	5	10
Sinapis-Alba_contig_100260	1381	AG	2	391	400	5	10
Sinapis-Alba_contig_100261	2313	AT	2	1631	1644	7	14
Sinapis-Alba_contig_100272	3628	AT	2	1721	1734	7	14
Sinapis-Alba_contig_100272	3628	TG	2	1950	1967	9	18
Sinapis-Alba_contig_100272	3628	TC	2	2531	2542	6	12
Sinapis-Alba_contig_100272	3628	GGA	3	2742	2756	5	15
Sinapis-Alba_contig_100272	3628	GGA	3	2796	2813	6	18
Sinapis-Alba_contig_100272	3628	TA	2	2930	2941	6	12
Sinapis-Alba_contig_100272	3628	TA	2	3468	3489	11	22
Sinapis-Alba_contig_100276	1881	TA	2	528	553	13	26
Sinapis-Alba_contig_100285	1164	TC	2	404	413	5	10
Sinapis-Alba_contig_100285	1164	AG	2	433	442	5	10
Sinapis-Alba_contig_100286	4138	AT	2	581	590	5	10
Sinapis-Alba_contig_100286	4138	AT	2	3785	3794	5	10
Sinapis-Alba_contig_100288	667	GA	2	151	162	6	12
Sinapis-Alba_contig_100292	4075	TA	2	69	78	5	10
Sinapis-Alba_contig_100292	4075	TG	2	3134	3149	8	16
Sinapis-Alba_contig_100293	4059	TA	2	4	13	5	10
Sinapis-Alba_contig_100293	4059	AT	2	2196	2217	11	22
Sinapis-Alba_contig_100293	4059	AG	2	3386	3395	5	10
Sinapis-Alba_contig_100295	2471	TA	2	850	859	5	10
Sinapis-Alba_contig_10030	495	AG	2	417	428	6	12
Sinapis-Alba_contig_100315	9795	AG	2	145	156	6	12
Sinapis-Alba_contig_100315	9795	AT	2	1754	1767	7	14
Sinapis-Alba_contig_100315	9795	AC	2	7476	7485	5	10
Sinapis-Alba_contig_100315	9795	AG	2	9063	9074	6	12
Sinapis-Alba_contig_100316	3335	TG	2	1142	1153	6	12
Sinapis-Alba_contig_100316	3335	TA	2	1630	1639	5	10
Sinapis-Alba_contig_100316	3335	TA	2	1669	1678	5	10
Sinapis-Alba_contig_100316	3335	TA	2	2532	2541	5	10
Sinapis-Alba_contig_100317	4336	CT	2	1200	1219	10	20
Sinapis-Alba_contig_100317	4336	AT	2	1626	1635	5	10
Sinapis-Alba_contig_100317	4336	TC	2	3549	3562	7	14
Sinapis-Alba_contig_100318	5015	CT	2	818	827	5	10
Sinapis-Alba_contig_100318	5015	AT	2	1231	1244	7	14
Sinapis-Alba_contig_100318	5015	AAT	3	1720	1740	7	21
Sinapis-Alba_contig_100318	5015	TC	2	3148	3161	7	14
Sinapis-Alba_contig_100319	3499	CT	2	785	802	9	18
Sinapis-Alba_contig_100319	3499	TG	2	1485	1494	5	10
Sinapis-Alba_contig_10033	525	AT	2	98	107	5	10
Sinapis-Alba_contig_100337	2411	AT	2	451	470	10	20
Sinapis-Alba_contig_100338	2472	TGA	3	258	278	7	21
Sinapis-Alba_contig_10034	1617	AT	2	511	522	6	12
Sinapis-Alba_contig_100342	2894	TTC	3	2282	2296	5	15
Sinapis-Alba_contig_100351	1668	TC	2	236	245	5	10
Sinapis-Alba_contig_100351	1668	CT	2	256	267	6	12
Sinapis-Alba_contig_100351	1668	AT	2	1414	1423	5	10
Sinapis-Alba_contig_100353	1382	GTT	3	1338	1352	5	15
Sinapis-Alba_contig_100363	4467	TG	2	3554	3563	5	10
Sinapis-Alba_contig_100364	5456	AG	2	169	180	6	12
Sinapis-Alba_contig_100364	5456	TA	2	4712	4729	9	18
Sinapis-Alba_contig_100364	5456	AT	2	5277	5288	6	12
Sinapis-Alba_contig_100367	3586	AC	2	2048	2059	6	12
Sinapis-Alba_contig_100370	1750	AT	2	154	163	5	10
Sinapis-Alba_contig_100374	6174	AGC	3	296	310	5	15
Sinapis-Alba_contig_100374	6174	TA	2	5975	5992	9	18
Sinapis-Alba_contig_100381	2375	AG	2	216	227	6	12
Sinapis-Alba_contig_100381	2375	AG	2	741	752	6	12
Sinapis-Alba_contig_100389	1615	TC	2	467	478	6	12
Sinapis-Alba_contig_10039	4340	AT	2	1553	1562	5	10
Sinapis-Alba_contig_100398	3567	TA	2	2003	2012	5	10
Sinapis-Alba_contig_100398	3567	TC	2	2304	2319	8	16
Sinapis-Alba_contig_10040	6346	TA	2	985	1008	12	24
Sinapis-Alba_contig_10040	6346	TA	2	3405	3432	14	28
Sinapis-Alba_contig_10040	6346	CT	2	6154	6163	5	10
Sinapis-Alba_contig_100400	1271	TA	2	1186	1195	5	10
Sinapis-Alba_contig_100401	1158	TA	2	1073	1082	5	10
Sinapis-Alba_contig_100413	1460	TA	2	1034	1057	12	24
Sinapis-Alba_contig_100418	2854	AT	2	1080	1089	5	10
Sinapis-Alba_contig_10042	11411	GCT	3	597	611	5	15
Sinapis-Alba_contig_10042	11411	CT	2	10933	10942	5	10
Sinapis-Alba_contig_100424	2085	TA	2	835	844	5	10
Sinapis-Alba_contig_100428	1042	TC	2	222	231	5	10
Sinapis-Alba_contig_10043	6224	AGG	3	3514	3528	5	15
Sinapis-Alba_contig_100437	1584	AG	2	462	471	5	10
Sinapis-Alba_contig_100438	591	TC	2	4	23	10	20
Sinapis-Alba_contig_100439	963	TA	2	543	552	5	10
Sinapis-Alba_contig_100440	1904	TC	2	758	771	7	14
Sinapis-Alba_contig_100440	1904	TA	2	790	803	7	14
Sinapis-Alba_contig_100441	1056	TA	2	226	243	9	18
Sinapis-Alba_contig_100441	1056	AT	2	830	839	5	10
Sinapis-Alba_contig_100448	2038	AT	2	1494	1503	5	10
Sinapis-Alba_contig_100449	4890	AT	2	845	856	6	12
Sinapis-Alba_contig_100450	584	AT	2	372	381	5	10
Sinapis-Alba_contig_100454	1318	TA	2	570	593	12	24
Sinapis-Alba_contig_100454	1318	AT	2	1189	1210	11	22
Sinapis-Alba_contig_100457	1972	TG	2	390	399	5	10
Sinapis-Alba_contig_100458	4811	AG	2	147	158	6	12
Sinapis-Alba_contig_100458	4811	TA	2	447	468	11	22
Sinapis-Alba_contig_100461	1877	AT	2	947	960	7	14
Sinapis-Alba_contig_100461	1877	AT	2	1189	1214	13	26
Sinapis-Alba_contig_100463	2161	TA	2	1589	1600	6	12
Sinapis-Alba_contig_100464	4103	AT	2	1413	1422	5	10
Sinapis-Alba_contig_100467	602	TTG	3	477	491	5	15
Sinapis-Alba_contig_10047	6467	CT	2	5738	5749	6	12
Sinapis-Alba_contig_100475	1648	TA	2	728	737	5	10
Sinapis-Alba_contig_100475	1648	TA	2	794	809	8	16
Sinapis-Alba_contig_100477	6274	CT	2	5860	5873	7	14
Sinapis-Alba_contig_10048	6876	TC	2	4257	4266	5	10
Sinapis-Alba_contig_100483	1484	TA	2	360	369	5	10
Sinapis-Alba_contig_100483	1484	TA	2	535	544	5	10
Sinapis-Alba_contig_100483	1484	AT	2	968	987	10	20
Sinapis-Alba_contig_100484	787	TA	2	430	485	28	56
Sinapis-Alba_contig_100484	787	AT	2	763	786	12	24
Sinapis-Alba_contig_100493	3277	TA	2	691	700	5	10
Sinapis-Alba_contig_100493	3277	AT	2	832	841	5	10
Sinapis-Alba_contig_100493	3277	AT	2	2924	2945	11	22
Sinapis-Alba_contig_100499	260	AG	2	140	149	5	10
Sinapis-Alba_contig_1005	8163	AT	2	1942	1969	14	28
Sinapis-Alba_contig_1005	8163	AT	2	1982	1991	5	10
Sinapis-Alba_contig_1005	8163	AT	2	2526	2537	6	12
Sinapis-Alba_contig_100500	4746	AG	2	834	845	6	12
Sinapis-Alba_contig_100500	4746	GA	2	2150	2163	7	14
Sinapis-Alba_contig_100501	2920	AT	2	138	155	9	18
Sinapis-Alba_contig_100502	1263	AT	2	731	740	5	10
Sinapis-Alba_contig_100517	1201	TA	2	651	660	5	10
Sinapis-Alba_contig_10052	13978	CA	2	2388	2397	5	10
Sinapis-Alba_contig_10052	13978	AGT	3	2607	2621	5	15
Sinapis-Alba_contig_10052	13978	CT	2	9230	9239	5	10
Sinapis-Alba_contig_10052	13978	TA	2	10230	10241	6	12
Sinapis-Alba_contig_100525	3134	AT	2	657	668	6	12
Sinapis-Alba_contig_100525	3134	TA	2	676	687	6	12
Sinapis-Alba_contig_100525	3134	AT	2	770	787	9	18
Sinapis-Alba_contig_100525	3134	TA	2	1586	1597	6	12
Sinapis-Alba_contig_100530	2593	AC	2	1568	1577	5	10
Sinapis-Alba_contig_100531	554	AT	2	61	70	5	10
Sinapis-Alba_contig_100536	6547	TC	2	3107	3118	6	12
Sinapis-Alba_contig_100544	368	AT	2	340	349	5	10
Sinapis-Alba_contig_100550	1363	AG	2	854	867	7	14
Sinapis-Alba_contig_100551	3105	AG	2	595	606	6	12
Sinapis-Alba_contig_100554	1191	AT	2	112	121	5	10
Sinapis-Alba_contig_100554	1191	TA	2	380	391	6	12
Sinapis-Alba_contig_100565	1096	CA	2	226	239	7	14
Sinapis-Alba_contig_100566	1698	GA	2	1554	1589	18	36
Sinapis-Alba_contig_100570	847	TGT	3	703	723	7	21
Sinapis-Alba_contig_100571	618	CT	2	103	112	5	10
Sinapis-Alba_contig_100574	3499	TC	2	707	724	9	18
Sinapis-Alba_contig_100575	1542	TC	2	752	765	7	14
Sinapis-Alba_contig_100582	1823	AT	2	1016	1043	14	28
Sinapis-Alba_contig_100596	1046	TA	2	489	500	6	12
Sinapis-Alba_contig_100598	2172	GAA	3	2130	2147	6	18
Sinapis-Alba_contig_100607	1316	AT	2	826	837	6	12
Sinapis-Alba_contig_100609	1417	AT	2	390	405	8	16
Sinapis-Alba_contig_100613	1050	CT	2	91	106	8	16
Sinapis-Alba_contig_100619	760	TA	2	568	579	6	12
Sinapis-Alba_contig_100620	659	TA	2	568	605	19	38
Sinapis-Alba_contig_100621	1040	TA	2	814	831	9	18
Sinapis-Alba_contig_100626	2983	TA	2	386	401	8	16
Sinapis-Alba_contig_100639	1464	AAT	3	972	989	6	18
Sinapis-Alba_contig_100641	661	AT	2	597	610	7	14
Sinapis-Alba_contig_100642	698	AT	2	638	647	5	10
Sinapis-Alba_contig_100649	2022	AT	2	980	989	5	10
Sinapis-Alba_contig_100649	2022	AT	2	1194	1205	6	12
Sinapis-Alba_contig_100658	842	AT	2	316	331	8	16
Sinapis-Alba_contig_10066	4920	AG	2	561	570	5	10
Sinapis-Alba_contig_10066	4920	CAA	3	4690	4704	5	15
Sinapis-Alba_contig_100660	4743	GA	2	4291	4306	8	16
Sinapis-Alba_contig_100660	4743	AG	2	4419	4434	8	16
Sinapis-Alba_contig_100663	1364	TTA	3	213	233	7	21
Sinapis-Alba_contig_100663	1364	CGG	3	344	358	5	15
Sinapis-Alba_contig_100663	1364	AG	2	575	588	7	14
Sinapis-Alba_contig_100667	630	TTC	3	523	540	6	18
Sinapis-Alba_contig_100668	700	TTC	3	523	537	5	15
Sinapis-Alba_contig_100669	764	GT	2	737	748	6	12
Sinapis-Alba_contig_10067	741	AT	2	536	545	5	10
Sinapis-Alba_contig_100670	375	ACC	3	253	270	6	18
Sinapis-Alba_contig_100674	3462	AG	2	3328	3339	6	12
Sinapis-Alba_contig_100676	2116	AT	2	619	634	8	16
Sinapis-Alba_contig_100677	2723	AAAT	4	2083	2102	5	20
Sinapis-Alba_contig_100679	1912	TC	2	219	230	6	12
Sinapis-Alba_contig_100682	1801	TA	2	999	1010	6	12
Sinapis-Alba_contig_100683	3754	TG	2	3742	3753	6	12
Sinapis-Alba_contig_100687	2502	AT	2	1108	1117	5	10
Sinapis-Alba_contig_100687	2502	AT	2	1207	1216	5	10
Sinapis-Alba_contig_100687	2502	AT	2	1219	1236	9	18
Sinapis-Alba_contig_100688	7276	AT	2	1757	1776	10	20
Sinapis-Alba_contig_100688	7276	AG	2	6579	6588	5	10
Sinapis-Alba_contig_100689	2773	GA	2	1780	1789	5	10
Sinapis-Alba_contig_100692	950	CT	2	251	264	7	14
Sinapis-Alba_contig_100694	1320	TCT	3	530	544	5	15
Sinapis-Alba_contig_10070	8230	AT	2	644	653	5	10
Sinapis-Alba_contig_100700	8881	AT	2	591	602	6	12
Sinapis-Alba_contig_100700	8881	CT	2	1101	1112	6	12
Sinapis-Alba_contig_100700	8881	CT	2	1137	1154	9	18
Sinapis-Alba_contig_100700	8881	TCC	3	1405	1422	6	18
Sinapis-Alba_contig_100704	1400	CTTCCT	6	1223	1252	5	30
Sinapis-Alba_contig_100711	2438	AT	2	1107	1116	5	10
Sinapis-Alba_contig_100711	2438	AT	2	1961	1970	5	10
Sinapis-Alba_contig_100711	2438	TG	2	2115	2124	5	10
Sinapis-Alba_contig_100711	2438	AG	2	2134	2157	12	24
Sinapis-Alba_contig_100712	2703	AT	2	749	760	6	12
Sinapis-Alba_contig_100712	2703	AT	2	1605	1616	6	12
Sinapis-Alba_contig_100712	2703	TG	2	1761	1770	5	10
Sinapis-Alba_contig_100712	2703	AG	2	1780	1793	7	14
Sinapis-Alba_contig_100713	2477	AAG	3	2431	2445	5	15
Sinapis-Alba_contig_100714	518	AT	2	385	396	6	12
Sinapis-Alba_contig_100719	4997	AT	2	1034	1043	5	10
Sinapis-Alba_contig_100719	4997	TGA	3	1736	1750	5	15
Sinapis-Alba_contig_100719	4997	TA	2	2990	3011	11	22
Sinapis-Alba_contig_100719	4997	AT	2	4349	4360	6	12
Sinapis-Alba_contig_10072	4146	TA	2	2862	2871	5	10
Sinapis-Alba_contig_10072	4146	AT	2	3310	3321	6	12
Sinapis-Alba_contig_100720	2359	ATT	3	946	960	5	15
Sinapis-Alba_contig_100721	1288	TTA	3	262	276	5	15
Sinapis-Alba_contig_100721	1288	TA	2	783	798	8	16
Sinapis-Alba_contig_100724	830	CT	2	255	264	5	10
Sinapis-Alba_contig_100725	2947	AT	2	383	406	12	24
Sinapis-Alba_contig_100725	2947	AT	2	2022	2031	5	10
Sinapis-Alba_contig_100726	1714	AT	2	791	800	5	10
Sinapis-Alba_contig_10073	7829	TA	2	17	28	6	12
Sinapis-Alba_contig_10073	7829	AT	2	3371	3380	5	10
Sinapis-Alba_contig_10073	7829	AAAT	4	4693	4724	8	32
Sinapis-Alba_contig_10073	7829	AG	2	4773	4782	5	10
Sinapis-Alba_contig_10073	7829	TA	2	6879	6888	5	10
Sinapis-Alba_contig_100731	5652	AT	2	1107	1142	18	36
Sinapis-Alba_contig_100732	4604	AT	2	329	340	6	12
Sinapis-Alba_contig_100732	4604	AG	2	2057	2072	8	16
Sinapis-Alba_contig_100732	4604	TG	2	4080	4091	6	12
Sinapis-Alba_contig_100748	2020	TA	2	759	768	5	10
Sinapis-Alba_contig_100755	3034	AT	2	1981	1994	7	14
Sinapis-Alba_contig_100755	3034	AT	2	2019	2028	5	10
Sinapis-Alba_contig_100774	1155	TA	2	94	103	5	10
Sinapis-Alba_contig_100775	3009	AT	2	1088	1099	6	12
Sinapis-Alba_contig_100775	3009	AG	2	1380	1401	11	22
Sinapis-Alba_contig_100775	3009	AGC	3	2281	2295	5	15
Sinapis-Alba_contig_100776	9992	AC	2	3151	3162	6	12
Sinapis-Alba_contig_100776	9992	TC	2	3908	3917	5	10
Sinapis-Alba_contig_100776	9992	ATC	3	4299	4325	9	27
Sinapis-Alba_contig_100776	9992	GAA	3	4478	4498	7	21
Sinapis-Alba_contig_10078	10199	TA	2	4067	4086	10	20
Sinapis-Alba_contig_10078	10199	AT	2	5976	5985	5	10
Sinapis-Alba_contig_10078	10199	TA	2	6361	6370	5	10
Sinapis-Alba_contig_100781	2304	TC	2	1341	1358	9	18
Sinapis-Alba_contig_100782	1414	TC	2	1050	1059	5	10
Sinapis-Alba_contig_100784	1349	AT	2	212	221	5	10
Sinapis-Alba_contig_100788	3351	GA	2	1169	1178	5	10
Sinapis-Alba_contig_100789	834	AGA	3	182	196	5	15
Sinapis-Alba_contig_100795	1136	TG	2	373	384	6	12
Sinapis-Alba_contig_100795	1136	CT	2	581	594	7	14
Sinapis-Alba_contig_100796	1066	AG	2	77	86	5	10
Sinapis-Alba_contig_100796	1066	AAG	3	440	454	5	15
Sinapis-Alba_contig_100797	2644	GAA	3	311	328	6	18
Sinapis-Alba_contig_100798	3941	TA	2	3024	3035	6	12
Sinapis-Alba_contig_10080	924	TA	2	151	202	26	52
Sinapis-Alba_contig_100800	393	TCT	3	197	214	6	18
Sinapis-Alba_contig_100802	3587	AT	2	2008	2019	6	12
Sinapis-Alba_contig_100805	1458	AG	2	362	371	5	10
Sinapis-Alba_contig_100806	1638	AG	2	443	452	5	10
Sinapis-Alba_contig_10081	14461	TA	2	1536	1555	10	20
Sinapis-Alba_contig_10081	14461	AAAAAC	6	2065	2094	5	30
Sinapis-Alba_contig_100810	1650	AG	2	98	109	6	12
Sinapis-Alba_contig_100810	1650	GA	2	111	144	17	34
Sinapis-Alba_contig_100810	1650	AG	2	146	161	8	16
Sinapis-Alba_contig_100811	2351	GA	2	148	163	8	16
Sinapis-Alba_contig_100811	2351	AG	2	165	228	32	64
Sinapis-Alba_contig_100811	2351	AG	2	235	246	6	12
Sinapis-Alba_contig_100811	2351	AG	2	249	258	5	10
Sinapis-Alba_contig_100812	3027	TAA	3	981	995	5	15
Sinapis-Alba_contig_100815	3200	AT	2	1425	1434	5	10
Sinapis-Alba_contig_100815	3200	AT	2	3030	3071	21	42
Sinapis-Alba_contig_100816	1600	AT	2	597	612	8	16
Sinapis-Alba_contig_100816	1600	AG	2	1217	1226	5	10
Sinapis-Alba_contig_10082	4103	TA	2	2151	2162	6	12
Sinapis-Alba_contig_10082	4103	AT	2	2192	2213	11	22
Sinapis-Alba_contig_100822	459	AG	2	333	342	5	10
Sinapis-Alba_contig_100826	1456	AG	2	1	16	8	16
Sinapis-Alba_contig_100826	1456	AT	2	781	790	5	10
Sinapis-Alba_contig_10083	13325	TA	2	4291	4302	6	12
Sinapis-Alba_contig_10083	13325	AT	2	7442	7451	5	10
Sinapis-Alba_contig_10083	13325	AG	2	8924	8933	5	10
Sinapis-Alba_contig_100833	1856	AT	2	1203	1212	5	10
Sinapis-Alba_contig_100837	5802	AG	2	554	563	5	10
Sinapis-Alba_contig_100837	5802	AT	2	4430	4439	5	10
Sinapis-Alba_contig_100846	5310	AT	2	2589	2604	8	16
Sinapis-Alba_contig_100846	5310	AT	2	3740	3749	5	10
Sinapis-Alba_contig_100846	5310	AT	2	3948	3975	14	28
Sinapis-Alba_contig_100846	5310	AT	2	4442	4453	6	12
Sinapis-Alba_contig_100847	3368	TA	2	187	198	6	12
Sinapis-Alba_contig_100847	3368	AT	2	567	576	5	10
Sinapis-Alba_contig_100847	3368	TA	2	3202	3213	6	12
Sinapis-Alba_contig_100849	567	AG	2	455	464	5	10
Sinapis-Alba_contig_100851	8193	TA	2	3187	3196	5	10
Sinapis-Alba_contig_100851	8193	TA	2	4230	4239	5	10
Sinapis-Alba_contig_100866	3899	AT	2	2601	2624	12	24
Sinapis-Alba_contig_100866	3899	GT	2	2625	2638	7	14
Sinapis-Alba_contig_100866	3899	AT	2	2941	2952	6	12
Sinapis-Alba_contig_100867	1766	TC	2	1234	1247	7	14
Sinapis-Alba_contig_100869	5650	AG	2	45	66	11	22
Sinapis-Alba_contig_100869	5650	AT	2	176	185	5	10
Sinapis-Alba_contig_100869	5650	GA	2	2128	2137	5	10
Sinapis-Alba_contig_100872	1359	AT	2	597	606	5	10
Sinapis-Alba_contig_10088	3804	TTTTC	5	1561	1585	5	25
Sinapis-Alba_contig_10088	3804	TCT	3	1726	1740	5	15
Sinapis-Alba_contig_10088	3804	CT	2	1805	1816	6	12
Sinapis-Alba_contig_10088	3804	TTC	3	2011	2025	5	15
Sinapis-Alba_contig_100883	7789	AT	2	2146	2155	5	10
Sinapis-Alba_contig_100883	7789	TTTC	4	4112	4135	6	24
Sinapis-Alba_contig_100884	665	TA	2	505	516	6	12
Sinapis-Alba_contig_10089	4415	AT	2	3628	3639	6	12
Sinapis-Alba_contig_10089	4415	AT	2	3707	3716	5	10
Sinapis-Alba_contig_100892	2793	AT	2	1621	1636	8	16
Sinapis-Alba_contig_100893	476	AT	2	240	253	7	14
Sinapis-Alba_contig_100894	3960	AT	2	1552	1561	5	10
Sinapis-Alba_contig_100894	3960	AT	2	3168	3177	5	10
Sinapis-Alba_contig_100894	3960	AT	2	3726	3735	5	10
Sinapis-Alba_contig_100896	1899	AT	2	785	794	5	10
Sinapis-Alba_contig_100897	4123	AG	2	795	804	5	10
Sinapis-Alba_contig_1009	8897	CT	2	634	643	5	10
Sinapis-Alba_contig_1009	8897	AG	2	2636	2647	6	12
Sinapis-Alba_contig_1009	8897	TA	2	2938	2955	9	18
Sinapis-Alba_contig_1009	8897	GA	2	5592	5601	5	10
Sinapis-Alba_contig_10090	4037	TA	2	3460	3469	5	10
Sinapis-Alba_contig_100902	3776	TA	2	3732	3741	5	10
Sinapis-Alba_contig_100903	1646	TA	2	1427	1474	24	48
Sinapis-Alba_contig_100904	1891	TA	2	1357	1366	5	10
Sinapis-Alba_contig_100905	1984	AT	2	1215	1254	20	40
Sinapis-Alba_contig_100905	1984	TA	2	1771	1780	5	10
Sinapis-Alba_contig_100907	7614	AAAC	4	587	610	6	24
Sinapis-Alba_contig_100907	7614	AAT	3	4316	4333	6	18
Sinapis-Alba_contig_100908	3313	AT	2	302	311	5	10
Sinapis-Alba_contig_100908	3313	TG	2	813	824	6	12
Sinapis-Alba_contig_100909	3317	TG	2	193	206	7	14
Sinapis-Alba_contig_100909	3317	AT	2	303	312	5	10
Sinapis-Alba_contig_100909	3317	TG	2	818	831	7	14
Sinapis-Alba_contig_100911	5519	AC	2	2919	2928	5	10
Sinapis-Alba_contig_100911	5519	AT	2	4456	4467	6	12
Sinapis-Alba_contig_100911	5519	TA	2	4909	4918	5	10
Sinapis-Alba_contig_100917	523	TC	2	276	285	5	10
Sinapis-Alba_contig_100918	738	TA	2	581	594	7	14
Sinapis-Alba_contig_100921	853	AT	2	479	490	6	12
Sinapis-Alba_contig_10093	2948	TA	2	1013	1038	13	26
Sinapis-Alba_contig_100931	4171	GT	2	88	99	6	12
Sinapis-Alba_contig_100931	4171	AT	2	3376	3385	5	10
Sinapis-Alba_contig_100936	5484	TA	2	1615	1640	13	26
Sinapis-Alba_contig_100940	4518	TA	2	1341	1350	5	10
Sinapis-Alba_contig_100940	4518	AT	2	1455	1470	8	16
Sinapis-Alba_contig_100940	4518	AT	2	2006	2047	21	42
Sinapis-Alba_contig_100942	1906	AT	2	1230	1245	8	16
Sinapis-Alba_contig_100942	1906	TA	2	1299	1326	14	28
Sinapis-Alba_contig_100945	1192	AT	2	208	219	6	12
Sinapis-Alba_contig_100945	1192	AT	2	228	245	9	18
Sinapis-Alba_contig_100945	1192	TA	2	570	579	5	10
Sinapis-Alba_contig_100953	727	TA	2	367	376	5	10
Sinapis-Alba_contig_100965	3660	AT	2	3370	3379	5	10
Sinapis-Alba_contig_100969	2740	TA	2	1818	1827	5	10
Sinapis-Alba_contig_10097	2768	AT	2	1203	1212	5	10
Sinapis-Alba_contig_100972	3633	GT	2	2631	2640	5	10
Sinapis-Alba_contig_100974	1669	TA	2	393	402	5	10
Sinapis-Alba_contig_100974	1669	AT	2	485	494	5	10
Sinapis-Alba_contig_100974	1669	ATAA	4	926	945	5	20
Sinapis-Alba_contig_10098	7088	TA	2	6331	6340	5	10
Sinapis-Alba_contig_100982	1732	TTG	3	416	430	5	15
Sinapis-Alba_contig_100987	1972	CTT	3	622	639	6	18
Sinapis-Alba_contig_100988	3974	AT	2	155	164	5	10
Sinapis-Alba_contig_100988	3974	AT	2	2978	2993	8	16
Sinapis-Alba_contig_100989	1603	TA	2	1098	1113	8	16
Sinapis-Alba_contig_100989	1603	TA	2	1250	1277	14	28
Sinapis-Alba_contig_100990	2640	GA	2	1137	1146	5	10
Sinapis-Alba_contig_100990	2640	TCA	3	1198	1215	6	18
Sinapis-Alba_contig_100990	2640	TA	2	2144	2159	8	16
Sinapis-Alba_contig_100992	776	AT	2	122	159	19	38
Sinapis-Alba_contig_100993	661	CAA	3	522	536	5	15
Sinapis-Alba_contig_10100	2056	CT	2	19	28	5	10
Sinapis-Alba_contig_10100	2056	AT	2	750	759	5	10
Sinapis-Alba_contig_10100	2056	TC	2	823	832	5	10
Sinapis-Alba_contig_101000	897	GAA	3	644	661	6	18
Sinapis-Alba_contig_101008	10368	TTC	3	609	623	5	15
Sinapis-Alba_contig_101008	10368	TC	2	1623	1634	6	12
Sinapis-Alba_contig_101008	10368	TA	2	1772	1781	5	10
Sinapis-Alba_contig_101008	10368	AG	2	7714	7729	8	16
Sinapis-Alba_contig_101008	10368	AG	2	7749	7758	5	10
Sinapis-Alba_contig_10101	2715	AT	2	27	36	5	10
Sinapis-Alba_contig_10101	2715	CT	2	1196	1205	5	10
Sinapis-Alba_contig_10101	2715	TA	2	1971	1980	5	10
Sinapis-Alba_contig_101011	1287	AT	2	409	440	16	32
Sinapis-Alba_contig_101016	412	TA	2	190	201	6	12
Sinapis-Alba_contig_101018	3688	AT	2	2373	2382	5	10
Sinapis-Alba_contig_101020	1260	AGA	3	568	597	10	30
Sinapis-Alba_contig_101022	725	AT	2	37	54	9	18
Sinapis-Alba_contig_101022	725	AT	2	644	661	9	18
Sinapis-Alba_contig_101027	7218	AT	2	2771	2786	8	16
Sinapis-Alba_contig_101027	7218	AT	2	2865	2880	8	16
Sinapis-Alba_contig_101027	7218	GAT	3	3061	3075	5	15
Sinapis-Alba_contig_101027	7218	TA	2	3307	3318	6	12
Sinapis-Alba_contig_101027	7218	CAC	3	4342	4359	6	18
Sinapis-Alba_contig_101027	7218	AG	2	4817	4830	7	14
Sinapis-Alba_contig_101027	7218	AG	2	4859	4870	6	12
Sinapis-Alba_contig_101027	7218	GA	2	5010	5023	7	14
Sinapis-Alba_contig_101029	1121	TA	2	513	522	5	10
Sinapis-Alba_contig_101030	2369	AT	2	188	239	26	52
Sinapis-Alba_contig_101030	2369	TA	2	489	498	5	10
Sinapis-Alba_contig_101030	2369	TA	2	870	889	10	20
Sinapis-Alba_contig_101030	2369	TA	2	891	906	8	16
Sinapis-Alba_contig_101030	2369	AT	2	1606	1623	9	18
Sinapis-Alba_contig_101038	1235	AT	2	79	94	8	16
Sinapis-Alba_contig_101038	1235	GA	2	628	643	8	16
Sinapis-Alba_contig_101038	1235	TC	2	841	860	10	20
Sinapis-Alba_contig_10104	3094	AT	2	1208	1219	6	12
Sinapis-Alba_contig_10104	3094	AT	2	1222	1257	18	36
Sinapis-Alba_contig_101040	5406	TA	2	2763	2778	8	16
Sinapis-Alba_contig_101040	5406	TTTTG	5	4752	4776	5	25
Sinapis-Alba_contig_101041	2544	AT	2	851	860	5	10
Sinapis-Alba_contig_101041	2544	AT	2	1203	1222	10	20
Sinapis-Alba_contig_101042	2304	CAA	3	627	644	6	18
Sinapis-Alba_contig_101044	2233	TTG	3	1592	1606	5	15
Sinapis-Alba_contig_101046	1816	AT	2	1716	1725	5	10
Sinapis-Alba_contig_101046	1816	AT	2	1739	1748	5	10
Sinapis-Alba_contig_101056	4200	TA	2	207	220	7	14
Sinapis-Alba_contig_101056	4200	AT	2	3788	3799	6	12
Sinapis-Alba_contig_101058	2491	TG	2	2016	2027	6	12
Sinapis-Alba_contig_101061	2500	AT	2	1671	1680	5	10
Sinapis-Alba_contig_101068	2412	CAC	3	2065	2079	5	15
Sinapis-Alba_contig_101069	5412	TC	2	401	410	5	10
Sinapis-Alba_contig_101069	5412	GT	2	2577	2586	5	10
Sinapis-Alba_contig_101069	5412	TC	2	2689	2698	5	10
Sinapis-Alba_contig_10107	1876	TC	2	1173	1184	6	12
Sinapis-Alba_contig_101071	5361	TC	2	1543	1560	9	18
Sinapis-Alba_contig_101072	2031	TA	2	1857	1868	6	12
Sinapis-Alba_contig_101075	632	CT	2	589	600	6	12
Sinapis-Alba_contig_101082	3428	TA	2	2169	2190	11	22
Sinapis-Alba_contig_101086	3148	AT	2	552	561	5	10
Sinapis-Alba_contig_101086	3148	TA	2	1100	1111	6	12
Sinapis-Alba_contig_101087	1277	GAA	3	360	374	5	15
Sinapis-Alba_contig_101091	2129	AT	2	405	414	5	10
Sinapis-Alba_contig_101094	1124	GAA	3	973	987	5	15
Sinapis-Alba_contig_101094	1124	GAT	3	1027	1044	6	18
Sinapis-Alba_contig_101097	1680	AG	2	675	684	5	10
Sinapis-Alba_contig_1011	13963	AT	2	5364	5373	5	10
Sinapis-Alba_contig_1011	13963	AG	2	7483	7492	5	10
Sinapis-Alba_contig_101100	3200	AT	2	2508	2521	7	14
Sinapis-Alba_contig_101100	3200	AT	2	3176	3185	5	10
Sinapis-Alba_contig_101102	2082	AG	2	493	508	8	16
Sinapis-Alba_contig_101103	1702	GA	2	142	157	8	16
Sinapis-Alba_contig_101104	1552	GA	2	142	161	10	20
Sinapis-Alba_contig_101104	1552	AT	2	797	828	16	32
Sinapis-Alba_contig_101107	3445	TC	2	2020	2031	6	12
Sinapis-Alba_contig_101109	902	AT	2	799	808	5	10
Sinapis-Alba_contig_101111	601	CT	2	407	420	7	14
Sinapis-Alba_contig_101111	601	TC	2	447	456	5	10
Sinapis-Alba_contig_101112	3442	AT	2	761	804	22	44
Sinapis-Alba_contig_101116	7309	TA	2	5368	5377	5	10
Sinapis-Alba_contig_101119	2414	AT	2	697	714	9	18
Sinapis-Alba_contig_101120	4276	TTC	3	260	277	6	18
Sinapis-Alba_contig_101120	4276	AG	2	798	811	7	14
Sinapis-Alba_contig_101120	4276	TA	2	1259	1268	5	10
Sinapis-Alba_contig_101124	1140	TG	2	222	231	5	10
Sinapis-Alba_contig_101124	1140	TG	2	309	318	5	10
Sinapis-Alba_contig_101126	1851	TA	2	74	83	5	10
Sinapis-Alba_contig_101142	1218	AG	2	430	439	5	10
Sinapis-Alba_contig_101142	1218	TA	2	686	695	5	10
Sinapis-Alba_contig_101147	4914	TA	2	2608	2617	5	10
Sinapis-Alba_contig_101147	4914	TA	2	3270	3279	5	10
Sinapis-Alba_contig_101150	810	CT	2	690	703	7	14
Sinapis-Alba_contig_101151	4743	AT	2	1861	1872	6	12
Sinapis-Alba_contig_101151	4743	AT	2	2361	2370	5	10
Sinapis-Alba_contig_101151	4743	AT	2	2640	2649	5	10
Sinapis-Alba_contig_101160	315	GACCCAA	7	3	44	6	42
Sinapis-Alba_contig_101160	315	GC	2	96	107	6	12
Sinapis-Alba_contig_101161	1191	GC	2	401	410	5	10
Sinapis-Alba_contig_101162	2096	GC	2	8	21	7	14
Sinapis-Alba_contig_101169	1262	TAA	3	206	223	6	18
Sinapis-Alba_contig_101169	1262	AT	2	225	234	5	10
Sinapis-Alba_contig_101172	3512	TGT	3	1443	1463	7	21
Sinapis-Alba_contig_101172	3512	TG	2	1929	1940	6	12
Sinapis-Alba_contig_101172	3512	AG	2	1983	1994	6	12
Sinapis-Alba_contig_101175	10826	CT	2	6524	6537	7	14
Sinapis-Alba_contig_101175	10826	AT	2	7694	7705	6	12
Sinapis-Alba_contig_101181	3545	CT	2	2530	2539	5	10
Sinapis-Alba_contig_101196	2719	ATA	3	321	338	6	18
Sinapis-Alba_contig_1012	1827	TTTTTC	6	855	896	7	42
Sinapis-Alba_contig_1012	1827	AG	2	1075	1092	9	18
Sinapis-Alba_contig_1012	1827	AT	2	1375	1388	7	14
Sinapis-Alba_contig_101200	7491	AG	2	1971	1982	6	12
Sinapis-Alba_contig_101200	7491	CT	2	6861	6870	5	10
Sinapis-Alba_contig_101200	7491	ATC	3	7389	7415	9	27
Sinapis-Alba_contig_101207	3600	TA	2	241	250	5	10
Sinapis-Alba_contig_101211	1567	AC	2	1350	1359	5	10
Sinapis-Alba_contig_101217	11596	TA	2	1332	1341	5	10
Sinapis-Alba_contig_101219	2448	TA	2	1569	1578	5	10
Sinapis-Alba_contig_101220	3472	AGA	3	274	288	5	15
Sinapis-Alba_contig_101225	4577	TA	2	203	212	5	10
Sinapis-Alba_contig_101232	4644	AG	2	2279	2294	8	16
Sinapis-Alba_contig_101232	4644	TG	2	2429	2442	7	14
Sinapis-Alba_contig_101232	4644	GA	2	4029	4038	5	10
Sinapis-Alba_contig_101232	4644	TA	2	4530	4539	5	10
Sinapis-Alba_contig_101234	1269	AG	2	997	1008	6	12
Sinapis-Alba_contig_101234	1269	AG	2	1028	1039	6	12
Sinapis-Alba_contig_101238	963	AT	2	122	137	8	16
Sinapis-Alba_contig_101242	7633	AT	2	1097	1108	6	12
Sinapis-Alba_contig_101242	7633	ATG	3	1300	1314	5	15
Sinapis-Alba_contig_101242	7633	AT	2	5075	5090	8	16
Sinapis-Alba_contig_101242	7633	TA	2	5902	5911	5	10
Sinapis-Alba_contig_101242	7633	GA	2	6927	6942	8	16
Sinapis-Alba_contig_101242	7633	GGA	3	7129	7143	5	15
Sinapis-Alba_contig_101249	503	AC	2	290	299	5	10
Sinapis-Alba_contig_101255	3106	TA	2	3080	3091	6	12
Sinapis-Alba_contig_101256	2957	TA	2	2934	2943	5	10
Sinapis-Alba_contig_101260	5548	TA	2	225	242	9	18
Sinapis-Alba_contig_101271	1602	AT	2	493	502	5	10
Sinapis-Alba_contig_101271	1602	AAT	3	1259	1273	5	15
Sinapis-Alba_contig_101272	1338	AT	2	485	496	6	12
Sinapis-Alba_contig_101272	1338	AAT	3	1260	1274	5	15
Sinapis-Alba_contig_101280	703	TA	2	1	10	5	10
Sinapis-Alba_contig_101282	5502	AT	2	4241	4252	6	12
Sinapis-Alba_contig_101282	5502	TA	2	5482	5491	5	10
Sinapis-Alba_contig_101286	2376	TA	2	906	915	5	10
Sinapis-Alba_contig_101286	2376	TA	2	1386	1401	8	16
Sinapis-Alba_contig_101297	1954	TG	2	544	553	5	10
Sinapis-Alba_contig_1013	10430	AT	2	8733	8742	5	10
Sinapis-Alba_contig_101309	10768	TA	2	5074	5083	5	10
Sinapis-Alba_contig_101309	10768	AT	2	5190	5205	8	16
Sinapis-Alba_contig_101309	10768	TA	2	5586	5607	11	22
Sinapis-Alba_contig_101312	3097	AT	2	1260	1277	9	18
Sinapis-Alba_contig_101312	3097	AT	2	2970	2979	5	10
Sinapis-Alba_contig_101321	2358	TA	2	1971	1982	6	12
Sinapis-Alba_contig_101323	6111	AT	2	4526	4551	13	26
Sinapis-Alba_contig_101325	4121	AT	2	1953	1968	8	16
Sinapis-Alba_contig_101332	4698	TA	2	2792	2803	6	12
Sinapis-Alba_contig_101337	531	CCAAGC	6	190	225	6	36
Sinapis-Alba_contig_101352	8447	TA	2	509	526	9	18
Sinapis-Alba_contig_101354	2724	AT	2	588	599	6	12
Sinapis-Alba_contig_101354	2724	TTA	3	965	982	6	18
Sinapis-Alba_contig_101355	1251	AT	2	252	263	6	12
Sinapis-Alba_contig_101355	1251	AT	2	821	830	5	10
Sinapis-Alba_contig_101355	1251	AT	2	833	858	13	26
Sinapis-Alba_contig_101355	1251	TA	2	870	879	5	10
Sinapis-Alba_contig_101357	4296	AT	2	241	256	8	16
Sinapis-Alba_contig_101358	1040	TTTAGAT	7	802	885	12	84
Sinapis-Alba_contig_101358	1040	TTTTAGA	7	906	947	6	42
Sinapis-Alba_contig_101360	4913	TA	2	3900	3909	5	10
Sinapis-Alba_contig_101363	4501	TA	2	1191	1210	10	20
Sinapis-Alba_contig_101370	1864	TTG	3	1215	1229	5	15
Sinapis-Alba_contig_101371	2984	AG	2	296	309	7	14
Sinapis-Alba_contig_101374	1587	TA	2	1563	1572	5	10
Sinapis-Alba_contig_101383	1827	TC	2	804	813	5	10
Sinapis-Alba_contig_101383	1827	AT	2	1126	1135	5	10
Sinapis-Alba_contig_101385	3138	AG	2	546	555	5	10
Sinapis-Alba_contig_101385	3138	AT	2	1236	1251	8	16
Sinapis-Alba_contig_101386	747	AT	2	310	319	5	10
Sinapis-Alba_contig_101387	893	AT	2	836	851	8	16
Sinapis-Alba_contig_101388	2297	AT	2	940	953	7	14
Sinapis-Alba_contig_101389	3533	AT	2	1843	1860	9	18
Sinapis-Alba_contig_101392	1226	TTTAGAT	7	774	976	29	203
Sinapis-Alba_contig_101394	275	TTC	3	181	207	9	27
Sinapis-Alba_contig_101409	7189	CA	2	62	71	5	10
Sinapis-Alba_contig_101409	7189	TA	2	4116	4125	5	10
Sinapis-Alba_contig_101418	2178	TA	2	703	712	5	10
Sinapis-Alba_contig_101423	2459	CT	2	278	287	5	10
Sinapis-Alba_contig_101424	420	TA	2	157	172	8	16
Sinapis-Alba_contig_101424	420	AT	2	363	380	9	18
Sinapis-Alba_contig_101425	439	TA	2	157	170	7	14
Sinapis-Alba_contig_101425	439	AT	2	365	398	17	34
Sinapis-Alba_contig_101428	2887	AT	2	412	431	10	20
Sinapis-Alba_contig_101428	2887	TA	2	1371	1382	6	12
Sinapis-Alba_contig_101429	3651	AT	2	17	36	10	20
Sinapis-Alba_contig_101429	3651	AT	2	443	462	10	20
Sinapis-Alba_contig_101429	3651	CT	2	1416	1427	6	12
Sinapis-Alba_contig_101429	3651	AT	2	1428	1437	5	10
Sinapis-Alba_contig_101453	1072	AT	2	908	937	15	30
Sinapis-Alba_contig_101455	1195	GCA	3	896	913	6	18
Sinapis-Alba_contig_101475	6065	AC	2	5624	5641	9	18
Sinapis-Alba_contig_101478	1659	AT	2	1610	1627	9	18
Sinapis-Alba_contig_101479	928	TA	2	595	604	5	10
Sinapis-Alba_contig_101479	928	AT	2	677	692	8	16
Sinapis-Alba_contig_10148	14709	TA	2	3701	3718	9	18
Sinapis-Alba_contig_10148	14709	TC	2	7607	7616	5	10
Sinapis-Alba_contig_101482	1113	TA	2	560	571	6	12
Sinapis-Alba_contig_101482	1113	AAT	3	715	825	37	111
Sinapis-Alba_contig_101484	2216	ATC	3	243	260	6	18
Sinapis-Alba_contig_101484	2216	TCT	3	695	709	5	15
Sinapis-Alba_contig_101486	5358	TA	2	1093	1104	6	12
Sinapis-Alba_contig_101486	5358	TA	2	2963	2976	7	14
Sinapis-Alba_contig_10149	1570	AT	2	321	330	5	10
Sinapis-Alba_contig_101492	715	TC	2	1	10	5	10
Sinapis-Alba_contig_101492	715	TC	2	31	78	24	48
Sinapis-Alba_contig_101500	2625	TA	2	2325	2334	5	10
Sinapis-Alba_contig_101505	7622	CTG	3	2645	2659	5	15
Sinapis-Alba_contig_101505	7622	TCC	3	6392	6406	5	15
Sinapis-Alba_contig_101509	8676	TA	2	229	238	5	10
Sinapis-Alba_contig_101509	8676	TCT	3	399	416	6	18
Sinapis-Alba_contig_101522	923	AG	2	742	755	7	14
Sinapis-Alba_contig_101526	2862	AT	2	1548	1563	8	16
Sinapis-Alba_contig_101526	2862	TA	2	2518	2543	13	26
Sinapis-Alba_contig_101527	4419	TC	2	1225	1234	5	10
Sinapis-Alba_contig_101527	4419	TA	2	3186	3195	5	10
Sinapis-Alba_contig_10153	11695	TCT	3	477	494	6	18
Sinapis-Alba_contig_10153	11695	AT	2	4351	4360	5	10
Sinapis-Alba_contig_101533	1707	TA	2	1255	1268	7	14
Sinapis-Alba_contig_101538	9544	AT	2	1134	1143	5	10
Sinapis-Alba_contig_101546	2478	CT	2	1027	1036	5	10
Sinapis-Alba_contig_101546	2478	TCT	3	1037	1051	5	15
Sinapis-Alba_contig_101547	1970	CT	2	543	552	5	10
Sinapis-Alba_contig_101549	1441	TA	2	1317	1330	7	14
Sinapis-Alba_contig_10155	4820	AT	2	750	759	5	10
Sinapis-Alba_contig_10157	5305	TA	2	595	606	6	12
Sinapis-Alba_contig_10157	5305	TA	2	657	666	5	10
Sinapis-Alba_contig_10157	5305	TA	2	2427	2442	8	16
Sinapis-Alba_contig_101575	1797	GA	2	1116	1125	5	10
Sinapis-Alba_contig_101591	2813	TA	2	109	160	26	52
Sinapis-Alba_contig_101591	2813	TC	2	449	460	6	12
Sinapis-Alba_contig_101591	2813	AT	2	2208	2217	5	10
Sinapis-Alba_contig_101595	1481	AT	2	1296	1313	9	18
Sinapis-Alba_contig_101597	902	TA	2	371	380	5	10
Sinapis-Alba_contig_101597	902	GA	2	498	507	5	10
Sinapis-Alba_contig_10160	5805	AT	2	2029	2052	12	24
Sinapis-Alba_contig_10160	5805	AT	2	2562	2571	5	10
Sinapis-Alba_contig_101600	10980	AT	2	1438	1447	5	10
Sinapis-Alba_contig_101600	10980	AC	2	2544	2555	6	12
Sinapis-Alba_contig_101600	10980	CT	2	2570	2585	8	16
Sinapis-Alba_contig_101600	10980	AT	2	7341	7350	5	10
Sinapis-Alba_contig_101600	10980	CATG	4	10425	10444	5	20
Sinapis-Alba_contig_101603	1209	TC	2	171	180	5	10
Sinapis-Alba_contig_101605	6855	AT	2	542	551	5	10
Sinapis-Alba_contig_101605	6855	GA	2	1879	1892	7	14
Sinapis-Alba_contig_101605	6855	CT	2	2501	2512	6	12
Sinapis-Alba_contig_101605	6855	TA	2	3754	3767	7	14
Sinapis-Alba_contig_101605	6855	TC	2	5172	5185	7	14
Sinapis-Alba_contig_101609	2558	AT	2	253	278	13	26
Sinapis-Alba_contig_101609	2558	AT	2	1586	1613	14	28
Sinapis-Alba_contig_101615	2137	AT	2	1325	1334	5	10
Sinapis-Alba_contig_101615	2137	AT	2	1934	1973	20	40
Sinapis-Alba_contig_101615	2137	AT	2	2003	2014	6	12
Sinapis-Alba_contig_101616	424	GA	2	320	329	5	10
Sinapis-Alba_contig_101618	1390	GA	2	317	328	6	12
Sinapis-Alba_contig_101621	1557	CT	2	911	922	6	12
Sinapis-Alba_contig_101621	1557	AT	2	1132	1141	5	10
Sinapis-Alba_contig_101621	1557	AG	2	1509	1518	5	10
Sinapis-Alba_contig_101638	1745	TA	2	1069	1080	6	12
Sinapis-Alba_contig_101641	1684	AT	2	71	100	15	30
Sinapis-Alba_contig_101641	1684	AT	2	333	346	7	14
Sinapis-Alba_contig_101643	1843	TC	2	1821	1842	11	22
Sinapis-Alba_contig_101650	382	GA	2	167	184	9	18
Sinapis-Alba_contig_101650	382	TA	2	239	254	8	16
Sinapis-Alba_contig_101651	385	GA	2	168	183	8	16
Sinapis-Alba_contig_101651	385	TA	2	238	253	8	16
Sinapis-Alba_contig_101657	2778	TC	2	577	588	6	12
Sinapis-Alba_contig_101657	2778	TC	2	1347	1356	5	10
Sinapis-Alba_contig_101658	1266	AT	2	989	1000	6	12
Sinapis-Alba_contig_101664	3972	AT	2	74	93	10	20
Sinapis-Alba_contig_101665	1269	AG	2	878	889	6	12
Sinapis-Alba_contig_101668	861	TA	2	518	533	8	16
Sinapis-Alba_contig_101670	2109	GAA	3	732	746	5	15
Sinapis-Alba_contig_101672	960	AAGA	4	628	647	5	20
Sinapis-Alba_contig_101675	1041	TC	2	351	360	5	10
Sinapis-Alba_contig_101676	542	GA	2	327	340	7	14
Sinapis-Alba_contig_101676	542	GA	2	342	353	6	12
Sinapis-Alba_contig_101679	2163	GA	2	720	729	5	10
Sinapis-Alba_contig_101686	1401	TC	2	505	518	7	14
Sinapis-Alba_contig_101686	1401	AT	2	874	887	7	14
Sinapis-Alba_contig_101687	3394	GA	2	617	626	5	10
Sinapis-Alba_contig_101687	3394	AT	2	3358	3371	7	14
Sinapis-Alba_contig_101692	1474	TG	2	1275	1284	5	10
Sinapis-Alba_contig_101693	2663	TTC	3	448	462	5	15
Sinapis-Alba_contig_101693	2663	GA	2	2011	2020	5	10
Sinapis-Alba_contig_101694	1296	TCT	3	909	923	5	15
Sinapis-Alba_contig_10170	15282	AT	2	2045	2054	5	10
Sinapis-Alba_contig_10170	15282	AT	2	13547	13582	18	36
Sinapis-Alba_contig_101704	2504	TTC	3	1033	1047	5	15
Sinapis-Alba_contig_101707	1291	AG	2	428	437	5	10
Sinapis-Alba_contig_101707	1291	AT	2	1008	1017	5	10
Sinapis-Alba_contig_10171	4047	AT	2	1929	1942	7	14
Sinapis-Alba_contig_101710	2337	AC	2	336	349	7	14
Sinapis-Alba_contig_101710	2337	AC	2	615	628	7	14
Sinapis-Alba_contig_101715	7898	TCT	3	4997	5011	5	15
Sinapis-Alba_contig_101715	7898	AC	2	5625	5634	5	10
Sinapis-Alba_contig_101715	7898	ATT	3	7183	7203	7	21
Sinapis-Alba_contig_101717	1315	AT	2	217	228	6	12
Sinapis-Alba_contig_101717	1315	AAGA	4	535	554	5	20
Sinapis-Alba_contig_101723	462	TC	2	152	163	6	12
Sinapis-Alba_contig_101726	1325	TA	2	443	456	7	14
Sinapis-Alba_contig_101740	4408	AG	2	575	584	5	10
Sinapis-Alba_contig_101752	795	AT	2	66	77	6	12
Sinapis-Alba_contig_101768	1432	TA	2	956	967	6	12
Sinapis-Alba_contig_101768	1432	TTA	3	1269	1295	9	27
Sinapis-Alba_contig_10177	2842	AG	2	335	344	5	10
Sinapis-Alba_contig_10177	2842	AG	2	476	487	6	12
Sinapis-Alba_contig_10177	2842	TC	2	579	588	5	10
Sinapis-Alba_contig_101771	678	AT	2	471	480	5	10
Sinapis-Alba_contig_101788	2213	AG	2	516	529	7	14
Sinapis-Alba_contig_101789	3249	AT	2	2245	2260	8	16
Sinapis-Alba_contig_10179	6373	AG	2	446	459	7	14
Sinapis-Alba_contig_10179	6373	AT	2	5263	5272	5	10
Sinapis-Alba_contig_10179	6373	AT	2	5912	5921	5	10
Sinapis-Alba_contig_101791	3976	AGA	3	2675	2689	5	15
Sinapis-Alba_contig_101791	3976	AG	2	2712	2721	5	10
Sinapis-Alba_contig_101791	3976	TG	2	3494	3503	5	10
Sinapis-Alba_contig_101793	2361	AT	2	687	696	5	10
Sinapis-Alba_contig_101795	7378	CT	2	936	949	7	14
Sinapis-Alba_contig_101799	1418	TC	2	783	794	6	12
Sinapis-Alba_contig_10180	1567	AG	2	1500	1513	7	14
Sinapis-Alba_contig_101817	5545	AG	2	3597	3608	6	12
Sinapis-Alba_contig_101817	5545	ATA	3	4443	4457	5	15
Sinapis-Alba_contig_101817	5545	AC	2	4638	4647	5	10
Sinapis-Alba_contig_101823	937	AT	2	904	913	5	10
Sinapis-Alba_contig_101825	1609	TC	2	866	875	5	10
Sinapis-Alba_contig_101829	936	ACC	3	865	879	5	15
Sinapis-Alba_contig_101839	8686	GA	2	1699	1710	6	12
Sinapis-Alba_contig_101839	8686	AT	2	5125	5134	5	10
Sinapis-Alba_contig_101839	8686	TA	2	5249	5258	5	10
Sinapis-Alba_contig_101839	8686	TTC	3	8124	8144	7	21
Sinapis-Alba_contig_101840	3229	AT	2	625	650	13	26
Sinapis-Alba_contig_101840	3229	TA	2	1691	1712	11	22
Sinapis-Alba_contig_101840	3229	AT	2	1714	1723	5	10
Sinapis-Alba_contig_101849	1263	TA	2	918	927	5	10
Sinapis-Alba_contig_101851	1925	TG	2	752	773	11	22
Sinapis-Alba_contig_101851	1925	CT	2	777	790	7	14
Sinapis-Alba_contig_101862	9757	AT	2	40	79	20	40
Sinapis-Alba_contig_101862	9757	AT	2	213	268	28	56
Sinapis-Alba_contig_101862	9757	TA	2	3866	3875	5	10
Sinapis-Alba_contig_101864	4260	AT	2	127	136	5	10
Sinapis-Alba_contig_101878	575	CT	2	145	158	7	14
Sinapis-Alba_contig_101880	1032	TC	2	266	275	5	10
Sinapis-Alba_contig_101880	1032	AT	2	1016	1025	5	10
Sinapis-Alba_contig_101881	1073	AT	2	756	765	5	10
Sinapis-Alba_contig_10189	7037	TTC	3	3408	3422	5	15
Sinapis-Alba_contig_10189	7037	CCA	3	4289	4312	8	24
Sinapis-Alba_contig_1019	3792	TA	2	352	363	6	12
Sinapis-Alba_contig_10190	1702	AG	2	715	726	6	12
Sinapis-Alba_contig_101903	2917	TA	2	2816	2853	19	38
Sinapis-Alba_contig_101906	1238	ATT	3	737	754	6	18
Sinapis-Alba_contig_101907	2228	CCG	3	1668	1688	7	21
Sinapis-Alba_contig_101909	3490	TA	2	2444	2453	5	10
Sinapis-Alba_contig_101910	1263	CA	2	1026	1035	5	10
Sinapis-Alba_contig_101914	1944	AT	2	1508	1517	5	10
Sinapis-Alba_contig_101918	2723	AT	2	1267	1302	18	36
Sinapis-Alba_contig_10192	5414	TCA	3	1573	1587	5	15
Sinapis-Alba_contig_101921	5762	AT	2	14	25	6	12
Sinapis-Alba_contig_101921	5762	GCG	3	1899	1916	6	18
Sinapis-Alba_contig_101921	5762	ACC	3	2704	2718	5	15
Sinapis-Alba_contig_101922	2076	TA	2	662	681	10	20
Sinapis-Alba_contig_101923	4719	TC	2	1027	1036	5	10
Sinapis-Alba_contig_101925	478	AC	2	265	274	5	10
Sinapis-Alba_contig_101933	4782	AG	2	558	569	6	12
Sinapis-Alba_contig_101933	4782	GAT	3	1691	1705	5	15
Sinapis-Alba_contig_101933	4782	TA	2	4109	4118	5	10
Sinapis-Alba_contig_101934	952	AT	2	733	742	5	10
Sinapis-Alba_contig_101943	2342	TA	2	751	766	8	16
Sinapis-Alba_contig_101948	8368	TC	2	900	911	6	12
Sinapis-Alba_contig_101949	2730	TA	2	2626	2637	6	12
Sinapis-Alba_contig_101956	9821	TA	2	1818	1847	15	30
Sinapis-Alba_contig_101956	9821	AG	2	4273	4284	6	12
Sinapis-Alba_contig_101956	9821	CA	2	4357	4368	6	12
Sinapis-Alba_contig_101956	9821	AG	2	6252	6261	5	10
Sinapis-Alba_contig_101956	9821	GA	2	6337	6346	5	10
Sinapis-Alba_contig_101956	9821	AT	2	6847	6862	8	16
Sinapis-Alba_contig_101956	9821	TC	2	8646	8659	7	14
Sinapis-Alba_contig_101962	1351	TA	2	1086	1095	5	10
Sinapis-Alba_contig_101968	2223	AAT	3	225	245	7	21
Sinapis-Alba_contig_101969	5656	CT	2	1749	1762	7	14
Sinapis-Alba_contig_101969	5656	AT	2	3439	3448	5	10
Sinapis-Alba_contig_101969	5656	AT	2	4029	4038	5	10
Sinapis-Alba_contig_10197	7098	AT	2	3806	3851	23	46
Sinapis-Alba_contig_10197	7098	AC	2	4384	4393	5	10
Sinapis-Alba_contig_101970	1610	AT	2	1582	1595	7	14
Sinapis-Alba_contig_101971	1676	TA	2	503	512	5	10
Sinapis-Alba_contig_101971	1676	AT	2	1004	1013	5	10
Sinapis-Alba_contig_101971	1676	AT	2	1585	1596	6	12
Sinapis-Alba_contig_101973	2898	AC	2	2382	2391	5	10
Sinapis-Alba_contig_101974	887	AC	2	186	195	5	10
Sinapis-Alba_contig_101977	7800	AT	2	243	268	13	26
Sinapis-Alba_contig_101977	7800	TAT	3	2119	2136	6	18
Sinapis-Alba_contig_101977	7800	TA	2	2455	2476	11	22
Sinapis-Alba_contig_10198	4815	CTT	3	3654	3674	7	21
Sinapis-Alba_contig_101980	11396	TA	2	2872	2881	5	10
Sinapis-Alba_contig_101980	11396	TA	2	3347	3396	25	50
Sinapis-Alba_contig_101980	11396	TA	2	4154	4165	6	12
Sinapis-Alba_contig_101986	3906	AC	2	3658	3667	5	10
Sinapis-Alba_contig_10199	4581	AT	2	1112	1125	7	14
Sinapis-Alba_contig_101991	1122	TC	2	38	49	6	12
Sinapis-Alba_contig_101991	1122	TC	2	59	68	5	10
Sinapis-Alba_contig_102001	6221	TCT	3	6056	6070	5	15
Sinapis-Alba_contig_102007	5162	TA	2	339	354	8	16
Sinapis-Alba_contig_102007	5162	TA	2	2834	2845	6	12
Sinapis-Alba_contig_102007	5162	TG	2	4808	4831	12	24
Sinapis-Alba_contig_10201	3362	TA	2	1441	1450	5	10
Sinapis-Alba_contig_102015	1769	TA	2	1097	1112	8	16
Sinapis-Alba_contig_102019	1394	AT	2	1137	1158	11	22
Sinapis-Alba_contig_10202	4713	TA	2	2161	2170	5	10
Sinapis-Alba_contig_102028	699	TC	2	351	370	10	20
Sinapis-Alba_contig_102029	919	TC	2	543	562	10	20
Sinapis-Alba_contig_102030	1187	TC	2	951	962	6	12
Sinapis-Alba_contig_102031	609	TC	2	351	372	11	22
Sinapis-Alba_contig_10204	8223	AT	2	4331	4350	10	20
Sinapis-Alba_contig_10204	8223	AT	2	4378	4401	12	24
Sinapis-Alba_contig_10204	8223	AG	2	5630	5639	5	10
Sinapis-Alba_contig_10204	8223	TG	2	6057	6066	5	10
Sinapis-Alba_contig_102045	5258	CT	2	2969	2978	5	10
Sinapis-Alba_contig_102046	1414	AT	2	1105	1118	7	14
Sinapis-Alba_contig_102047	1615	AG	2	1276	1285	5	10
Sinapis-Alba_contig_102049	4490	AG	2	172	181	5	10
Sinapis-Alba_contig_102049	4490	AG	2	3123	3138	8	16
Sinapis-Alba_contig_10205	5465	AT	2	4319	4332	7	14
Sinapis-Alba_contig_102050	5424	AAG	3	271	285	5	15
Sinapis-Alba_contig_102055	7417	AT	2	2954	2963	5	10
Sinapis-Alba_contig_102055	7417	AT	2	5424	5443	10	20
Sinapis-Alba_contig_102055	7417	AT	2	5500	5509	5	10
Sinapis-Alba_contig_102055	7417	AT	2	5855	5864	5	10
Sinapis-Alba_contig_102059	5199	TA	2	193	202	5	10
Sinapis-Alba_contig_102062	1413	TA	2	591	610	10	20
Sinapis-Alba_contig_102067	2620	AT	2	2016	2029	7	14
Sinapis-Alba_contig_102082	2563	AT	2	835	850	8	16
Sinapis-Alba_contig_102089	3311	GA	2	379	390	6	12
Sinapis-Alba_contig_102090	1498	GA	2	376	385	5	10
Sinapis-Alba_contig_102092	963	AG	2	158	171	7	14
Sinapis-Alba_contig_102097	1420	AT	2	57	70	7	14
Sinapis-Alba_contig_102097	1420	GT	2	1187	1196	5	10
Sinapis-Alba_contig_102099	928	CT	2	488	511	12	24
Sinapis-Alba_contig_1021	1954	GA	2	102	111	5	10
Sinapis-Alba_contig_10210	5367	AT	2	307	316	5	10
Sinapis-Alba_contig_10210	5367	GT	2	1585	1596	6	12
Sinapis-Alba_contig_10210	5367	TA	2	1914	1947	17	34
Sinapis-Alba_contig_10210	5367	TA	2	2019	2028	5	10
Sinapis-Alba_contig_10210	5367	AG	2	5270	5287	9	18
Sinapis-Alba_contig_102103	1421	TA	2	428	441	7	14
Sinapis-Alba_contig_102103	1421	GT	2	891	904	7	14
Sinapis-Alba_contig_102104	5274	GA	2	1316	1325	5	10
Sinapis-Alba_contig_102104	5274	TC	2	1519	1528	5	10
Sinapis-Alba_contig_102105	6945	TC	2	918	927	5	10
Sinapis-Alba_contig_102105	6945	AT	2	4121	4130	5	10
Sinapis-Alba_contig_10211	1312	AT	2	11	24	7	14
Sinapis-Alba_contig_10211	1312	GA	2	41	52	6	12
Sinapis-Alba_contig_10211	1312	AT	2	418	427	5	10
Sinapis-Alba_contig_102110	4910	AT	2	950	961	6	12
Sinapis-Alba_contig_102110	4910	AT	2	4389	4402	7	14
Sinapis-Alba_contig_102113	2786	AT	2	2197	2208	6	12
Sinapis-Alba_contig_102130	7142	AT	2	3043	3052	5	10
Sinapis-Alba_contig_102130	7142	AT	2	3176	3185	5	10
Sinapis-Alba_contig_102130	7142	AT	2	5302	5311	5	10
Sinapis-Alba_contig_102130	7142	TA	2	5557	5566	5	10
Sinapis-Alba_contig_102130	7142	AT	2	6830	6839	5	10
Sinapis-Alba_contig_102130	7142	GAGG	4	6841	6872	8	32
Sinapis-Alba_contig_102134	2839	AT	2	777	786	5	10
Sinapis-Alba_contig_102134	2839	GA	2	2481	2490	5	10
Sinapis-Alba_contig_102138	3863	AT	2	2115	2142	14	28
Sinapis-Alba_contig_102140	2971	TA	2	632	643	6	12
Sinapis-Alba_contig_102143	9532	AT	2	7474	7487	7	14
Sinapis-Alba_contig_102144	2695	TA	2	238	251	7	14
Sinapis-Alba_contig_102144	2695	AT	2	267	284	9	18
Sinapis-Alba_contig_102144	2695	GT	2	392	407	8	16
Sinapis-Alba_contig_102153	1469	AT	2	761	778	9	18
Sinapis-Alba_contig_102157	3607	AG	2	754	763	5	10
Sinapis-Alba_contig_102157	3607	TA	2	3405	3414	5	10
Sinapis-Alba_contig_10216	2486	AT	2	77	100	12	24
Sinapis-Alba_contig_102162	6628	AT	2	409	418	5	10
Sinapis-Alba_contig_102162	6628	TA	2	6105	6114	5	10
Sinapis-Alba_contig_10217	877	TA	2	222	237	8	16
Sinapis-Alba_contig_102173	2015	AT	2	84	127	22	44
Sinapis-Alba_contig_102174	1578	GT	2	1151	1160	5	10
Sinapis-Alba_contig_102175	5931	AG	2	637	646	5	10
Sinapis-Alba_contig_102175	5931	TA	2	2183	2196	7	14
Sinapis-Alba_contig_102175	5931	TC	2	5421	5430	5	10
Sinapis-Alba_contig_102176	3153	AG	2	2139	2150	6	12
Sinapis-Alba_contig_10218	6360	AC	2	5071	5080	5	10
Sinapis-Alba_contig_10218	6360	AT	2	5173	5184	6	12
Sinapis-Alba_contig_102180	1570	AT	2	866	875	5	10
Sinapis-Alba_contig_102187	4805	TC	2	1134	1143	5	10
Sinapis-Alba_contig_102187	4805	TC	2	1161	1170	5	10
Sinapis-Alba_contig_102188	4445	GTT	3	1500	1514	5	15
Sinapis-Alba_contig_102188	4445	TC	2	1543	1552	5	10
Sinapis-Alba_contig_102188	4445	TC	2	1570	1583	7	14
Sinapis-Alba_contig_102196	1214	AT	2	945	954	5	10
Sinapis-Alba_contig_102198	3613	AT	2	51	60	5	10
Sinapis-Alba_contig_102199	4643	TA	2	3722	3733	6	12
Sinapis-Alba_contig_102199	4643	TA	2	4373	4392	10	20
Sinapis-Alba_contig_102200	3500	AT	2	282	295	7	14
Sinapis-Alba_contig_102200	3500	CAA	3	632	646	5	15
Sinapis-Alba_contig_102200	3500	TG	2	984	993	5	10
Sinapis-Alba_contig_102200	3500	AG	2	3038	3049	6	12
Sinapis-Alba_contig_102201	2023	AG	2	521	530	5	10
Sinapis-Alba_contig_102201	2023	GA	2	1267	1284	9	18
Sinapis-Alba_contig_102209	728	AT	2	247	258	6	12
Sinapis-Alba_contig_102210	525	AT	2	247	258	6	12
Sinapis-Alba_contig_102215	1531	TC	2	1218	1227	5	10
Sinapis-Alba_contig_10222	5001	AT	2	1391	1402	6	12
Sinapis-Alba_contig_102223	1890	CT	2	1599	1608	5	10
Sinapis-Alba_contig_102223	1890	TC	2	1647	1658	6	12
Sinapis-Alba_contig_102223	1890	CT	2	1715	1728	7	14
Sinapis-Alba_contig_102225	8075	CT	2	3740	3749	5	10
Sinapis-Alba_contig_102229	537	AT	2	67	80	7	14
Sinapis-Alba_contig_10223	2925	CT	2	425	434	5	10
Sinapis-Alba_contig_10223	2925	AT	2	2608	2621	7	14
Sinapis-Alba_contig_102230	1388	TA	2	1180	1197	9	18
Sinapis-Alba_contig_102232	924	AT	2	53	64	6	12
Sinapis-Alba_contig_102245	1083	TTA	3	597	617	7	21
Sinapis-Alba_contig_102249	1061	TTC	3	603	620	6	18
Sinapis-Alba_contig_102250	2525	AT	2	426	439	7	14
Sinapis-Alba_contig_102250	2525	GA	2	1506	1515	5	10
Sinapis-Alba_contig_102250	2525	AGA	3	1531	1548	6	18
Sinapis-Alba_contig_102258	1252	TC	2	1072	1085	7	14
Sinapis-Alba_contig_102259	6908	AG	2	1288	1297	5	10
Sinapis-Alba_contig_102259	6908	TA	2	4916	4947	16	32
Sinapis-Alba_contig_10226	1755	AT	2	882	893	6	12
Sinapis-Alba_contig_10226	1755	TC	2	1055	1076	11	22
Sinapis-Alba_contig_102260	695	TC	2	336	345	5	10
Sinapis-Alba_contig_102263	660	TC	2	279	292	7	14
Sinapis-Alba_contig_102267	645	TC	2	619	630	6	12
Sinapis-Alba_contig_10227	2202	GT	2	974	985	6	12
Sinapis-Alba_contig_102272	574	GAT	3	65	79	5	15
Sinapis-Alba_contig_102272	574	TTG	3	446	460	5	15
Sinapis-Alba_contig_102274	4577	CT	2	2216	2225	5	10
Sinapis-Alba_contig_102274	4577	AT	2	2827	2836	5	10
Sinapis-Alba_contig_102274	4577	TA	2	3335	3348	7	14
Sinapis-Alba_contig_102277	2297	TTC	3	1870	1884	5	15
Sinapis-Alba_contig_102283	3439	AT	2	3267	3284	9	18
Sinapis-Alba_contig_102283	3439	TA	2	3353	3362	5	10
Sinapis-Alba_contig_102284	5243	TA	2	2568	2577	5	10
Sinapis-Alba_contig_102284	5243	AT	2	4778	4795	9	18
Sinapis-Alba_contig_102284	5243	AT	2	5187	5202	8	16
Sinapis-Alba_contig_102286	541	AG	2	352	371	10	20
Sinapis-Alba_contig_102296	1091	AG	2	867	882	8	16
Sinapis-Alba_contig_102297	1282	AG	2	395	416	11	22
Sinapis-Alba_contig_1023	5236	AT	2	2547	2578	16	32
Sinapis-Alba_contig_102301	2037	TC	2	1772	1783	6	12
Sinapis-Alba_contig_10232	10489	TC	2	436	445	5	10
Sinapis-Alba_contig_102323	6973	GA	2	1011	1020	5	10
Sinapis-Alba_contig_102323	6973	TA	2	2536	2551	8	16
Sinapis-Alba_contig_102323	6973	AG	2	3275	3284	5	10
Sinapis-Alba_contig_102330	570	AG	2	293	302	5	10
Sinapis-Alba_contig_102335	2178	AC	2	1014	1025	6	12
Sinapis-Alba_contig_102336	4830	TC	2	3248	3257	5	10
Sinapis-Alba_contig_102336	4830	TC	2	3260	3269	5	10
Sinapis-Alba_contig_102336	4830	CT	2	4357	4366	5	10
Sinapis-Alba_contig_102338	1269	AG	2	1112	1121	5	10
Sinapis-Alba_contig_102339	1936	GA	2	1090	1099	5	10
Sinapis-Alba_contig_10234	11975	AC	2	1630	1639	5	10
Sinapis-Alba_contig_10235	2873	ATA	3	927	941	5	15
Sinapis-Alba_contig_102355	6836	AG	2	657	666	5	10
Sinapis-Alba_contig_102355	6836	TA	2	6465	6474	5	10
Sinapis-Alba_contig_102358	5973	AG	2	68	77	5	10
Sinapis-Alba_contig_102362	1838	GAT	3	1597	1611	5	15
Sinapis-Alba_contig_102368	1395	TA	2	826	835	5	10
Sinapis-Alba_contig_102368	1395	GAA	3	1080	1094	5	15
Sinapis-Alba_contig_10237	9238	AT	2	1120	1129	5	10
Sinapis-Alba_contig_10237	9238	AT	2	1736	1745	5	10
Sinapis-Alba_contig_10237	9238	TTC	3	3276	3290	5	15
Sinapis-Alba_contig_102370	6232	AT	2	4525	4546	11	22
Sinapis-Alba_contig_102370	6232	AGA	3	5871	5918	16	48
Sinapis-Alba_contig_102370	6232	AGGAGA	6	5919	5978	10	60
Sinapis-Alba_contig_102370	6232	AGG	3	5988	6011	8	24
Sinapis-Alba_contig_102370	6232	AGAAGG	6	6021	6092	12	72
Sinapis-Alba_contig_102370	6232	AGA	3	6093	6107	5	15
Sinapis-Alba_contig_102370	6232	AGA	3	6123	6137	5	15
Sinapis-Alba_contig_102370	6232	AGA	3	6141	6230	30	90
Sinapis-Alba_contig_102375	1115	AATGAG	6	177	242	11	66
Sinapis-Alba_contig_102376	1885	TA	2	1178	1187	5	10
Sinapis-Alba_contig_102376	1885	AT	2	1188	1205	9	18
Sinapis-Alba_contig_102376	1885	TA	2	1495	1504	5	10
Sinapis-Alba_contig_102379	6152	AT	2	4352	4363	6	12
Sinapis-Alba_contig_102379	6152	TA	2	5787	5796	5	10
Sinapis-Alba_contig_10238	6349	AC	2	93	104	6	12
Sinapis-Alba_contig_10238	6349	TC	2	1937	1952	8	16
Sinapis-Alba_contig_102392	6536	AT	2	6253	6274	11	22
Sinapis-Alba_contig_102395	259	AT	2	1	10	5	10
Sinapis-Alba_contig_102398	3106	GA	2	49	60	6	12
Sinapis-Alba_contig_102398	3106	TA	2	1670	1679	5	10
Sinapis-Alba_contig_1024	2128	AT	2	1652	1661	5	10
Sinapis-Alba_contig_1024	2128	TA	2	1663	1674	6	12
Sinapis-Alba_contig_102405	1187	TA	2	187	196	5	10
Sinapis-Alba_contig_102406	11683	AT	2	11096	11105	5	10
Sinapis-Alba_contig_102409	3695	TA	2	147	158	6	12
Sinapis-Alba_contig_102409	3695	AT	2	3513	3522	5	10
Sinapis-Alba_contig_102416	5505	AT	2	631	642	6	12
Sinapis-Alba_contig_102421	2981	TA	2	1853	1862	5	10
Sinapis-Alba_contig_102423	737	AT	2	682	713	16	32
Sinapis-Alba_contig_102436	1842	TA	2	219	228	5	10
Sinapis-Alba_contig_102439	3103	GT	2	1496	1505	5	10
Sinapis-Alba_contig_102440	3137	TGA	3	2030	2044	5	15
Sinapis-Alba_contig_102440	3137	TC	2	3020	3029	5	10
Sinapis-Alba_contig_102441	3177	TA	2	2302	2317	8	16
Sinapis-Alba_contig_102441	3177	TA	2	3060	3069	5	10
Sinapis-Alba_contig_102448	3090	AT	2	550	559	5	10
Sinapis-Alba_contig_102449	3969	TA	2	1142	1151	5	10
Sinapis-Alba_contig_102449	3969	AT	2	1157	1166	5	10
Sinapis-Alba_contig_10245	1486	CT	2	927	936	5	10
Sinapis-Alba_contig_102450	585	AT	2	286	307	11	22
Sinapis-Alba_contig_102451	330	AT	2	280	299	10	20
Sinapis-Alba_contig_102452	1971	AT	2	1207	1222	8	16
Sinapis-Alba_contig_102456	664	CTC	3	473	487	5	15
Sinapis-Alba_contig_102463	4103	AGGA	4	351	374	6	24
Sinapis-Alba_contig_102463	4103	AT	2	1966	1979	7	14
Sinapis-Alba_contig_102463	4103	TA	2	2301	2310	5	10
Sinapis-Alba_contig_102464	1651	AG	2	187	198	6	12
Sinapis-Alba_contig_102465	6106	AT	2	482	491	5	10
Sinapis-Alba_contig_102469	8755	TTG	3	1837	1854	6	18
Sinapis-Alba_contig_102469	8755	TGTT	4	4880	4899	5	20
Sinapis-Alba_contig_102472	5377	TA	2	3088	3097	5	10
Sinapis-Alba_contig_102472	5377	AT	2	3417	3428	6	12
Sinapis-Alba_contig_102472	5377	AT	2	4108	4117	5	10
Sinapis-Alba_contig_102472	5377	CT	2	5025	5034	5	10
Sinapis-Alba_contig_102474	1722	GAA	3	267	281	5	15
Sinapis-Alba_contig_102479	1854	AT	2	413	432	10	20
Sinapis-Alba_contig_102479	1854	TA	2	730	739	5	10
Sinapis-Alba_contig_102482	7766	GA	2	7223	7232	5	10
Sinapis-Alba_contig_102482	7766	TC	2	7282	7291	5	10
Sinapis-Alba_contig_102482	7766	TC	2	7307	7316	5	10
Sinapis-Alba_contig_102482	7766	TA	2	7553	7564	6	12
Sinapis-Alba_contig_102483	3003	AT	2	227	236	5	10
Sinapis-Alba_contig_102483	3003	AT	2	278	287	5	10
Sinapis-Alba_contig_102483	3003	AT	2	339	350	6	12
Sinapis-Alba_contig_1025	7384	TC	2	7330	7339	5	10
Sinapis-Alba_contig_1025	7384	TC	2	7368	7383	8	16
Sinapis-Alba_contig_10250	1248	AT	2	634	647	7	14
Sinapis-Alba_contig_102501	2364	TG	2	43	54	6	12
Sinapis-Alba_contig_102502	341	AT	2	169	200	16	32
Sinapis-Alba_contig_102504	4094	AGA	3	3577	3591	5	15
Sinapis-Alba_contig_102504	4094	AC	2	3916	3925	5	10
Sinapis-Alba_contig_10251	1537	TA	2	40	63	12	24
Sinapis-Alba_contig_102513	1436	CT	2	202	217	8	16
Sinapis-Alba_contig_102514	2453	AT	2	1880	1891	6	12
Sinapis-Alba_contig_102516	1661	TA	2	225	236	6	12
Sinapis-Alba_contig_10253	4728	AT	2	915	924	5	10
Sinapis-Alba_contig_10253	4728	AT	2	1777	1796	10	20
Sinapis-Alba_contig_10253	4728	TA	2	2009	2018	5	10
Sinapis-Alba_contig_102532	719	TA	2	183	192	5	10
Sinapis-Alba_contig_102533	1581	CT	2	545	562	9	18
Sinapis-Alba_contig_102534	938	CT	2	546	557	6	12
Sinapis-Alba_contig_102536	2975	ATT	3	325	345	7	21
Sinapis-Alba_contig_102536	2975	AT	2	1602	1623	11	22
Sinapis-Alba_contig_102536	2975	TA	2	2033	2044	6	12
Sinapis-Alba_contig_102536	2975	TA	2	2286	2303	9	18
Sinapis-Alba_contig_102546	3953	AT	2	3586	3595	5	10
Sinapis-Alba_contig_102547	4403	AT	2	897	912	8	16
Sinapis-Alba_contig_102559	997	AT	2	470	481	6	12
Sinapis-Alba_contig_102566	2128	AT	2	669	678	5	10
Sinapis-Alba_contig_10257	2022	TA	2	673	682	5	10
Sinapis-Alba_contig_102573	1709	TA	2	1289	1298	5	10
Sinapis-Alba_contig_102578	1245	TA	2	352	361	5	10
Sinapis-Alba_contig_102584	5323	TC	2	1493	1504	6	12
Sinapis-Alba_contig_102584	5323	CT	2	2491	2502	6	12
Sinapis-Alba_contig_102587	458	TA	2	251	264	7	14
Sinapis-Alba_contig_102588	1348	GA	2	1031	1040	5	10
Sinapis-Alba_contig_102589	2346	GA	2	717	728	6	12
Sinapis-Alba_contig_102589	2346	TTA	3	1331	1360	10	30
Sinapis-Alba_contig_102591	4161	AT	2	2717	2726	5	10
Sinapis-Alba_contig_102596	3063	GT	2	608	617	5	10
Sinapis-Alba_contig_102597	4459	GAG	3	2818	2832	5	15
Sinapis-Alba_contig_102597	4459	AG	2	2974	2983	5	10
Sinapis-Alba_contig_102597	4459	TG	2	3040	3049	5	10
Sinapis-Alba_contig_102608	1322	AT	2	1212	1223	6	12
Sinapis-Alba_contig_102609	3646	AT	2	2047	2056	5	10
Sinapis-Alba_contig_102609	3646	TTTG	4	2495	2514	5	20
Sinapis-Alba_contig_10261	3785	AT	2	1534	1557	12	24
Sinapis-Alba_contig_10261	3785	AT	2	3326	3341	8	16
Sinapis-Alba_contig_102616	5510	TA	2	88	99	6	12
Sinapis-Alba_contig_102616	5510	AT	2	183	206	12	24
Sinapis-Alba_contig_102616	5510	AGG	3	2950	2964	5	15
Sinapis-Alba_contig_102616	5510	AT	2	5068	5079	6	12
Sinapis-Alba_contig_102617	2747	ATC	3	1988	2002	5	15
Sinapis-Alba_contig_102617	2747	CT	2	2050	2061	6	12
Sinapis-Alba_contig_102618	3709	AT	2	3241	3252	6	12
Sinapis-Alba_contig_102618	3709	AT	2	3429	3452	12	24
Sinapis-Alba_contig_102620	4168	TC	2	2410	2425	8	16
Sinapis-Alba_contig_102622	2679	AAT	3	74	91	6	18
Sinapis-Alba_contig_102624	1744	AT	2	1735	1744	5	10
Sinapis-Alba_contig_102625	1684	CA	2	1159	1168	5	10
Sinapis-Alba_contig_102625	1684	AT	2	1675	1684	5	10
Sinapis-Alba_contig_10263	5981	CT	2	4997	5006	5	10
Sinapis-Alba_contig_102632	2584	AT	2	1182	1211	15	30
Sinapis-Alba_contig_102634	4802	AT	2	4707	4716	5	10
Sinapis-Alba_contig_102643	2073	AT	2	883	924	21	42
Sinapis-Alba_contig_102643	2073	AT	2	984	1001	9	18
Sinapis-Alba_contig_102645	1136	AG	2	891	900	5	10
Sinapis-Alba_contig_102653	488	TA	2	174	185	6	12
Sinapis-Alba_contig_102654	590	AT	2	518	543	13	26
Sinapis-Alba_contig_102659	2406	TGT	3	1690	1713	8	24
Sinapis-Alba_contig_102661	1346	TA	2	697	706	5	10
Sinapis-Alba_contig_102661	1346	AT	2	1155	1164	5	10
Sinapis-Alba_contig_102662	3333	TC	2	1495	1506	6	12
Sinapis-Alba_contig_102663	3819	AG	2	3632	3653	11	22
Sinapis-Alba_contig_102663	3819	AG	2	3660	3725	33	66
Sinapis-Alba_contig_102677	4078	GA	2	2697	2708	6	12
Sinapis-Alba_contig_102685	1809	TC	2	995	1008	7	14
Sinapis-Alba_contig_102685	1809	AT	2	1127	1144	9	18
Sinapis-Alba_contig_102685	1809	AT	2	1153	1162	5	10
Sinapis-Alba_contig_102690	791	AG	2	358	367	5	10
Sinapis-Alba_contig_102690	791	TA	2	666	677	6	12
Sinapis-Alba_contig_102692	628	AG	2	379	390	6	12
Sinapis-Alba_contig_102699	2569	TA	2	124	133	5	10
Sinapis-Alba_contig_1027	3728	TA	2	774	785	6	12
Sinapis-Alba_contig_102700	254	TC	2	236	247	6	12
Sinapis-Alba_contig_102701	1284	TC	2	145	162	9	18
Sinapis-Alba_contig_102702	10716	GAA	3	3003	3023	7	21
Sinapis-Alba_contig_102702	10716	TA	2	6981	7000	10	20
Sinapis-Alba_contig_102703	2933	TA	2	722	731	5	10
Sinapis-Alba_contig_102707	1717	TA	2	1228	1239	6	12
Sinapis-Alba_contig_102710	2662	TC	2	1717	1736	10	20
Sinapis-Alba_contig_102711	1891	TC	2	949	960	6	12
Sinapis-Alba_contig_102715	2927	AG	2	2718	2915	99	198
Sinapis-Alba_contig_102725	7081	TA	2	6730	6739	5	10
Sinapis-Alba_contig_10273	3060	AT	2	549	570	11	22
Sinapis-Alba_contig_102730	1240	AG	2	1186	1213	14	28
Sinapis-Alba_contig_102737	1328	AT	2	599	608	5	10
Sinapis-Alba_contig_102737	1328	TA	2	810	821	6	12
Sinapis-Alba_contig_10274	4880	AT	2	1701	1712	6	12
Sinapis-Alba_contig_10274	4880	AT	2	2876	2887	6	12
Sinapis-Alba_contig_10274	4880	TC	2	4070	4079	5	10
Sinapis-Alba_contig_102742	2118	GA	2	1832	1841	5	10
Sinapis-Alba_contig_102745	6059	TTA	3	3683	3697	5	15
Sinapis-Alba_contig_10275	1062	AG	2	423	432	5	10
Sinapis-Alba_contig_102751	6821	AT	2	3528	3537	5	10
Sinapis-Alba_contig_102751	6821	TA	2	6491	6500	5	10
Sinapis-Alba_contig_102763	1975	TC	2	1613	1622	5	10
Sinapis-Alba_contig_102767	573	TC	2	250	259	5	10
Sinapis-Alba_contig_102768	526	TC	2	285	294	5	10
Sinapis-Alba_contig_102770	4572	GA	2	313	322	5	10
Sinapis-Alba_contig_102770	4572	CT	2	2475	2484	5	10
Sinapis-Alba_contig_102775	2696	TA	2	1978	2021	22	44
Sinapis-Alba_contig_102775	2696	TG	2	2022	2031	5	10
Sinapis-Alba_contig_102785	392	GA	2	162	171	5	10
Sinapis-Alba_contig_102786	1305	AT	2	206	219	7	14
Sinapis-Alba_contig_102786	1305	TA	2	441	452	6	12
Sinapis-Alba_contig_102790	3294	CT	2	3182	3191	5	10
Sinapis-Alba_contig_102792	1811	AG	2	1374	1383	5	10
Sinapis-Alba_contig_102799	2217	AT	2	1190	1205	8	16
Sinapis-Alba_contig_102800	5023	AT	2	3792	3801	5	10
Sinapis-Alba_contig_102809	1128	AG	2	56	65	5	10
Sinapis-Alba_contig_102812	7196	TG	2	3604	3613	5	10
Sinapis-Alba_contig_102813	1024	TA	2	497	510	7	14
Sinapis-Alba_contig_102818	779	GT	2	242	253	6	12
Sinapis-Alba_contig_102831	2138	GA	2	2044	2053	5	10
Sinapis-Alba_contig_102832	2102	GA	2	641	650	5	10
Sinapis-Alba_contig_102832	2102	GA	2	2010	2019	5	10
Sinapis-Alba_contig_102841	1057	AT	2	80	89	5	10
Sinapis-Alba_contig_102841	1057	AT	2	400	409	5	10
Sinapis-Alba_contig_102841	1057	TA	2	424	437	7	14
Sinapis-Alba_contig_102841	1057	AT	2	552	569	9	18
Sinapis-Alba_contig_102841	1057	TA	2	582	617	18	36
Sinapis-Alba_contig_102848	2578	TA	2	945	954	5	10
Sinapis-Alba_contig_102848	2578	TA	2	1085	1096	6	12
Sinapis-Alba_contig_102854	3269	TA	2	2886	2895	5	10
Sinapis-Alba_contig_102857	3170	TA	2	535	544	5	10
Sinapis-Alba_contig_102857	3170	AT	2	2052	2063	6	12
Sinapis-Alba_contig_102857	3170	TG	2	2071	2082	6	12
Sinapis-Alba_contig_102857	3170	AT	2	2238	2253	8	16
Sinapis-Alba_contig_102868	4209	AT	2	355	372	9	18
Sinapis-Alba_contig_102869	1057	AT	2	343	360	9	18
Sinapis-Alba_contig_10287	1164	GA	2	884	893	5	10
Sinapis-Alba_contig_10287	1164	CT	2	980	989	5	10
Sinapis-Alba_contig_102875	2193	TA	2	2035	2044	5	10
Sinapis-Alba_contig_102877	4684	GT	2	2623	2632	5	10
Sinapis-Alba_contig_102877	4684	TCT	3	3902	3922	7	21
Sinapis-Alba_contig_102878	3416	GA	2	1207	1216	5	10
Sinapis-Alba_contig_102878	3416	GT	2	2729	2738	5	10
Sinapis-Alba_contig_102881	1876	AT	2	1135	1144	5	10
Sinapis-Alba_contig_102888	2431	AT	2	115	124	5	10
Sinapis-Alba_contig_102888	2431	AT	2	430	441	6	12
Sinapis-Alba_contig_10289	2158	TA	2	282	291	5	10
Sinapis-Alba_contig_10289	2158	AAGAA	5	1954	1978	5	25
Sinapis-Alba_contig_102895	1321	TA	2	383	394	6	12
Sinapis-Alba_contig_102895	1321	TA	2	609	632	12	24
Sinapis-Alba_contig_102905	1145	CT	2	261	272	6	12
Sinapis-Alba_contig_102911	2711	CT	2	221	230	5	10
Sinapis-Alba_contig_102912	2823	AT	2	1475	1490	8	16
Sinapis-Alba_contig_102915	4628	AG	2	2698	2707	5	10
Sinapis-Alba_contig_102915	4628	TA	2	3357	3366	5	10
Sinapis-Alba_contig_102918	3378	CT	2	2371	2386	8	16
Sinapis-Alba_contig_102918	3378	AG	2	2526	2541	8	16
Sinapis-Alba_contig_102920	1051	AAT	3	463	483	7	21
Sinapis-Alba_contig_102925	2145	TA	2	899	910	6	12
Sinapis-Alba_contig_102928	309	AT	2	32	81	25	50
Sinapis-Alba_contig_10293	3282	AT	2	1	16	8	16
Sinapis-Alba_contig_10293	3282	AC	2	1562	1571	5	10
Sinapis-Alba_contig_10294	2516	AT	2	1222	1253	16	32
Sinapis-Alba_contig_102945	671	GA	2	177	186	5	10
Sinapis-Alba_contig_102945	671	AG	2	203	216	7	14
Sinapis-Alba_contig_102946	1208	TC	2	867	880	7	14
Sinapis-Alba_contig_102946	1208	CT	2	897	906	5	10
Sinapis-Alba_contig_102948	3922	AT	2	1465	1476	6	12
Sinapis-Alba_contig_102948	3922	AT	2	2924	2933	5	10
Sinapis-Alba_contig_102952	1629	AT	2	1283	1292	5	10
Sinapis-Alba_contig_102957	1329	AG	2	996	1005	5	10
Sinapis-Alba_contig_102965	3223	AG	2	775	788	7	14
Sinapis-Alba_contig_102966	1722	AG	2	1571	1580	5	10
Sinapis-Alba_contig_102968	2892	AT	2	1699	1708	5	10
Sinapis-Alba_contig_102969	692	GA	2	132	141	5	10
Sinapis-Alba_contig_102974	575	GAA	3	499	513	5	15
Sinapis-Alba_contig_102974	575	TG	2	535	544	5	10
Sinapis-Alba_contig_102977	2524	GA	2	618	627	5	10
Sinapis-Alba_contig_102978	1537	AT	2	1527	1536	5	10
Sinapis-Alba_contig_102987	2093	AAG	3	1885	1902	6	18
Sinapis-Alba_contig_102988	615	AT	2	382	391	5	10
Sinapis-Alba_contig_102989	471	AT	2	350	359	5	10
Sinapis-Alba_contig_102997	474	CT	2	108	119	6	12
Sinapis-Alba_contig_10300	5829	AG	2	3950	3959	5	10
Sinapis-Alba_contig_103006	4857	GA	2	486	495	5	10
Sinapis-Alba_contig_103006	4857	AT	2	3696	3705	5	10
Sinapis-Alba_contig_103007	6363	TA	2	6342	6351	5	10
Sinapis-Alba_contig_103016	3817	GA	2	2663	2672	5	10
Sinapis-Alba_contig_103018	1132	AT	2	776	785	5	10
Sinapis-Alba_contig_103019	1143	AT	2	845	862	9	18
Sinapis-Alba_contig_10302	1540	ATTT	4	42	61	5	20
Sinapis-Alba_contig_103022	3769	AT	2	526	535	5	10
Sinapis-Alba_contig_103023	948	AT	2	725	734	5	10
Sinapis-Alba_contig_10303	4188	TG	2	1323	1332	5	10
Sinapis-Alba_contig_103043	8472	GCT	3	787	810	8	24
Sinapis-Alba_contig_103043	8472	AG	2	6366	6375	5	10
Sinapis-Alba_contig_103044	3042	TC	2	1354	1365	6	12
Sinapis-Alba_contig_103047	5121	TC	2	2942	2965	12	24
Sinapis-Alba_contig_103052	1318	TC	2	892	905	7	14
Sinapis-Alba_contig_10306	9027	AT	2	1232	1241	5	10
Sinapis-Alba_contig_10306	9027	AT	2	4997	5006	5	10
Sinapis-Alba_contig_10306	9027	AT	2	6451	6460	5	10
Sinapis-Alba_contig_10306	9027	AT	2	7241	7252	6	12
Sinapis-Alba_contig_10306	9027	TAAT	4	7894	7913	5	20
Sinapis-Alba_contig_103063	1911	TCT	3	6	23	6	18
Sinapis-Alba_contig_103063	1911	TA	2	1891	1908	9	18
Sinapis-Alba_contig_103064	3586	AAC	3	823	837	5	15
Sinapis-Alba_contig_103065	5484	TC	2	303	312	5	10
Sinapis-Alba_contig_103065	5484	GTCTCT	6	1582	1617	6	36
Sinapis-Alba_contig_103065	5484	TCC	3	1776	1808	11	33
Sinapis-Alba_contig_103065	5484	TC	2	5257	5266	5	10
Sinapis-Alba_contig_103066	2342	TC	2	1929	1938	5	10
Sinapis-Alba_contig_103067	3170	TCT	3	668	682	5	15
Sinapis-Alba_contig_103079	353	GA	2	279	288	5	10
Sinapis-Alba_contig_103079	353	AG	2	315	326	6	12
Sinapis-Alba_contig_10308	5770	AT	2	2064	2073	5	10
Sinapis-Alba_contig_10308	5770	TTA	3	2886	2900	5	15
Sinapis-Alba_contig_10308	5770	TA	2	5336	5365	15	30
Sinapis-Alba_contig_103087	1408	TCT	3	1164	1178	5	15
Sinapis-Alba_contig_103088	2670	AT	2	1085	1094	5	10
Sinapis-Alba_contig_103088	2670	AT	2	1991	2002	6	12
Sinapis-Alba_contig_103088	2670	TA	2	2004	2013	5	10
Sinapis-Alba_contig_10309	1557	AT	2	65	82	9	18
Sinapis-Alba_contig_10309	1557	AT	2	347	390	22	44
Sinapis-Alba_contig_103091	1230	TA	2	308	339	16	32
Sinapis-Alba_contig_1031	7215	GAA	3	169	189	7	21
Sinapis-Alba_contig_1031	7215	GA	2	397	408	6	12
Sinapis-Alba_contig_1031	7215	AAT	3	740	787	16	48
Sinapis-Alba_contig_10310	6243	AT	2	2918	2927	5	10
Sinapis-Alba_contig_10310	6243	TA	2	3259	3268	5	10
Sinapis-Alba_contig_103101	1527	AT	2	1210	1241	16	32
Sinapis-Alba_contig_103113	1184	AT	2	601	614	7	14
Sinapis-Alba_contig_103115	1819	CA	2	1357	1366	5	10
Sinapis-Alba_contig_103116	4931	TA	2	696	705	5	10
Sinapis-Alba_contig_103116	4931	AT	2	3353	3370	9	18
Sinapis-Alba_contig_103117	3969	TA	2	782	791	5	10
Sinapis-Alba_contig_10312	673	GA	2	314	323	5	10
Sinapis-Alba_contig_10312	673	CT	2	534	549	8	16
Sinapis-Alba_contig_103121	2340	TC	2	1172	1181	5	10
Sinapis-Alba_contig_103122	1140	CT	2	478	487	5	10
Sinapis-Alba_contig_103126	1323	AT	2	1248	1257	5	10
Sinapis-Alba_contig_103129	852	AG	2	516	527	6	12
Sinapis-Alba_contig_10313	4157	TA	2	4040	4051	6	12
Sinapis-Alba_contig_103130	831	AG	2	497	508	6	12
Sinapis-Alba_contig_103131	1355	TA	2	544	563	10	20
Sinapis-Alba_contig_103132	759	AG	2	646	659	7	14
Sinapis-Alba_contig_103136	1087	TCA	3	890	904	5	15
Sinapis-Alba_contig_103136	1087	AG	2	911	922	6	12
Sinapis-Alba_contig_103140	4860	AT	2	2219	2228	5	10
Sinapis-Alba_contig_103140	4860	GA	2	2417	2430	7	14
Sinapis-Alba_contig_103140	4860	AT	2	3694	3705	6	12
Sinapis-Alba_contig_103141	594	GA	2	339	348	5	10
Sinapis-Alba_contig_103142	7284	TA	2	606	623	9	18
Sinapis-Alba_contig_103142	7284	AT	2	3552	3561	5	10
Sinapis-Alba_contig_103142	7284	GA	2	3944	3955	6	12
Sinapis-Alba_contig_103142	7284	CT	2	4623	4636	7	14
Sinapis-Alba_contig_103142	7284	TA	2	5556	5569	7	14
Sinapis-Alba_contig_103142	7284	TA	2	5936	5951	8	16
Sinapis-Alba_contig_103143	2359	GA	2	316	325	5	10
Sinapis-Alba_contig_103145	1105	GA	2	964	975	6	12
Sinapis-Alba_contig_10315	4344	AT	2	46	115	35	70
Sinapis-Alba_contig_10315	4344	AT	2	212	225	7	14
Sinapis-Alba_contig_10315	4344	AG	2	2234	2245	6	12
Sinapis-Alba_contig_10315	4344	TC	2	3803	3812	5	10
Sinapis-Alba_contig_10315	4344	CTT	3	3823	3837	5	15
Sinapis-Alba_contig_103151	8971	GA	2	2752	2761	5	10
Sinapis-Alba_contig_103151	8971	AG	2	3506	3517	6	12
Sinapis-Alba_contig_103157	1567	TA	2	344	353	5	10
Sinapis-Alba_contig_10316	1734	TC	2	1044	1053	5	10
Sinapis-Alba_contig_10316	1734	CTT	3	1064	1078	5	15
Sinapis-Alba_contig_103170	7288	TA	2	427	442	8	16
Sinapis-Alba_contig_103170	7288	AT	2	5752	5789	19	38
Sinapis-Alba_contig_103176	5015	TA	2	2057	2070	7	14
Sinapis-Alba_contig_103176	5015	AG	2	2221	2250	15	30
Sinapis-Alba_contig_103179	202	TG	2	11	20	5	10
Sinapis-Alba_contig_103184	3133	TC	2	54	95	21	42
Sinapis-Alba_contig_103184	3133	TC	2	98	123	13	26
Sinapis-Alba_contig_103189	1040	TA	2	518	527	5	10
Sinapis-Alba_contig_103193	1788	TC	2	1192	1201	5	10
Sinapis-Alba_contig_103193	1788	AG	2	1584	1593	5	10
Sinapis-Alba_contig_103194	1620	TC	2	1084	1093	5	10
Sinapis-Alba_contig_103203	1678	CCTTT	5	1130	1154	5	25
Sinapis-Alba_contig_103206	3615	AT	2	2541	2550	5	10
Sinapis-Alba_contig_103206	3615	AT	2	2653	2662	5	10
Sinapis-Alba_contig_103214	1831	AG	2	1773	1818	23	46
Sinapis-Alba_contig_103215	374	CTTC	4	302	325	6	24
Sinapis-Alba_contig_103215	374	AG	2	337	350	7	14
Sinapis-Alba_contig_103216	572	AG	2	108	125	9	18
Sinapis-Alba_contig_103223	5794	GAG	3	336	353	6	18
Sinapis-Alba_contig_103223	5794	TA	2	2272	2299	14	28
Sinapis-Alba_contig_103226	1288	TC	2	682	693	6	12
Sinapis-Alba_contig_103226	1288	AC	2	1046	1055	5	10
Sinapis-Alba_contig_103227	6148	AG	2	1785	1798	7	14
Sinapis-Alba_contig_103227	6148	TA	2	4101	4110	5	10
Sinapis-Alba_contig_103247	353	ATT	3	159	176	6	18
Sinapis-Alba_contig_103249	3742	AT	2	1439	1452	7	14
Sinapis-Alba_contig_103249	3742	TA	2	2876	2885	5	10
Sinapis-Alba_contig_103249	3742	AT	2	2906	2925	10	20
Sinapis-Alba_contig_103249	3742	TA	2	2952	2961	5	10
Sinapis-Alba_contig_103252	334	CT	2	122	131	5	10
Sinapis-Alba_contig_103253	824	TC	2	530	539	5	10
Sinapis-Alba_contig_103263	4154	AT	2	702	731	15	30
Sinapis-Alba_contig_103264	11705	AT	2	4205	4228	12	24
Sinapis-Alba_contig_103264	11705	TA	2	4290	4299	5	10
Sinapis-Alba_contig_103264	11705	AT	2	5932	5947	8	16
Sinapis-Alba_contig_103264	11705	ATT	3	6887	6901	5	15
Sinapis-Alba_contig_103264	11705	AT	2	7464	7473	5	10
Sinapis-Alba_contig_103264	11705	AT	2	9301	9324	12	24
Sinapis-Alba_contig_10327	6099	TC	2	96	105	5	10
Sinapis-Alba_contig_10327	6099	AT	2	5807	5822	8	16
Sinapis-Alba_contig_103271	1213	AG	2	717	730	7	14
Sinapis-Alba_contig_103277	6286	CT	2	1120	1129	5	10
Sinapis-Alba_contig_103280	466	AC	2	118	129	6	12
Sinapis-Alba_contig_103280	466	AC	2	218	229	6	12
Sinapis-Alba_contig_103283	2685	TA	2	2323	2340	9	18
Sinapis-Alba_contig_103283	2685	AT	2	2348	2375	14	28
Sinapis-Alba_contig_103295	1091	AG	2	79	94	8	16
Sinapis-Alba_contig_103296	1161	AG	2	77	92	8	16
Sinapis-Alba_contig_103306	1696	GAT	3	65	79	5	15
Sinapis-Alba_contig_103306	1696	AAG	3	134	148	5	15
Sinapis-Alba_contig_103308	2426	AG	2	436	445	5	10
Sinapis-Alba_contig_103309	2678	CTT	3	2243	2260	6	18
Sinapis-Alba_contig_103309	2678	AT	2	2525	2536	6	12
Sinapis-Alba_contig_103312	4840	TTC	3	1149	1166	6	18
Sinapis-Alba_contig_103312	4840	GGT	3	3248	3262	5	15
Sinapis-Alba_contig_103312	4840	CA	2	3773	3784	6	12
Sinapis-Alba_contig_103317	841	TA	2	612	625	7	14
Sinapis-Alba_contig_103319	4700	GA	2	4376	4387	6	12
Sinapis-Alba_contig_10332	3498	AT	2	882	891	5	10
Sinapis-Alba_contig_103320	1665	AG	2	813	824	6	12
Sinapis-Alba_contig_103326	373	GA	2	139	166	14	28
Sinapis-Alba_contig_103326	373	TA	2	299	308	5	10
Sinapis-Alba_contig_103333	580	AT	2	353	362	5	10
Sinapis-Alba_contig_10334	4982	TA	2	270	279	5	10
Sinapis-Alba_contig_10334	4982	AT	2	2183	2192	5	10
Sinapis-Alba_contig_10334	4982	AT	2	3633	3642	5	10
Sinapis-Alba_contig_103342	1206	AT	2	854	863	5	10
Sinapis-Alba_contig_10335	4558	AG	2	3254	3263	5	10
Sinapis-Alba_contig_10335	4558	AT	2	4045	4056	6	12
Sinapis-Alba_contig_103351	3867	GATGA	5	1656	1710	11	55
Sinapis-Alba_contig_103351	3867	AG	2	1725	1736	6	12
Sinapis-Alba_contig_103361	6751	AG	2	252	263	6	12
Sinapis-Alba_contig_103361	6751	TG	2	337	346	5	10
Sinapis-Alba_contig_103365	8742	AT	2	4111	4122	6	12
Sinapis-Alba_contig_103365	8742	AT	2	6256	6285	15	30
Sinapis-Alba_contig_103367	2392	TA	2	1111	1122	6	12
Sinapis-Alba_contig_103367	2392	ATA	3	1673	1696	8	24
Sinapis-Alba_contig_103370	1313	AT	2	689	700	6	12
Sinapis-Alba_contig_103371	5033	AT	2	3870	3881	6	12
Sinapis-Alba_contig_103373	2362	CT	2	1105	1114	5	10
Sinapis-Alba_contig_103373	2362	TTA	3	1818	1841	8	24
Sinapis-Alba_contig_103374	1515	TA	2	269	280	6	12
Sinapis-Alba_contig_103375	1863	AT	2	118	129	6	12
Sinapis-Alba_contig_103376	3689	AG	2	217	236	10	20
Sinapis-Alba_contig_103381	7287	TA	2	2919	2928	5	10
Sinapis-Alba_contig_103381	7287	TTC	3	6238	6252	5	15
Sinapis-Alba_contig_103388	1278	TA	2	1133	1144	6	12
Sinapis-Alba_contig_103389	1124	TA	2	578	589	6	12
Sinapis-Alba_contig_103391	2987	AT	2	2183	2206	12	24
Sinapis-Alba_contig_103392	12353	TA	2	295	306	6	12
Sinapis-Alba_contig_103392	12353	AG	2	5826	5839	7	14
Sinapis-Alba_contig_103392	12353	TA	2	6952	6961	5	10
Sinapis-Alba_contig_103392	12353	AG	2	7410	7427	9	18
Sinapis-Alba_contig_103392	12353	TC	2	10900	10915	8	16
Sinapis-Alba_contig_103399	5916	AT	2	70	129	30	60
Sinapis-Alba_contig_103399	5916	TA	2	796	807	6	12
Sinapis-Alba_contig_103399	5916	AT	2	4191	4200	5	10
Sinapis-Alba_contig_1034	4914	TA	2	1459	1468	5	10
Sinapis-Alba_contig_1034	4914	GA	2	2550	2559	5	10
Sinapis-Alba_contig_103403	1564	AT	2	1414	1423	5	10
Sinapis-Alba_contig_103403	1564	TA	2	1425	1440	8	16
Sinapis-Alba_contig_103404	2211	AT	2	2169	2188	10	20
Sinapis-Alba_contig_103409	3230	AAAG	4	66	85	5	20
Sinapis-Alba_contig_103411	4589	AT	2	97	106	5	10
Sinapis-Alba_contig_103411	4589	AT	2	117	152	18	36
Sinapis-Alba_contig_103411	4589	AGA	3	1435	1449	5	15
Sinapis-Alba_contig_103411	4589	AGA	3	1695	1712	6	18
Sinapis-Alba_contig_10342	1635	TCT	3	1433	1450	6	18
Sinapis-Alba_contig_103422	3348	AT	2	300	309	5	10
Sinapis-Alba_contig_103422	3348	AT	2	2671	2680	5	10
Sinapis-Alba_contig_103424	3119	AG	2	511	520	5	10
Sinapis-Alba_contig_10343	16847	CT	2	676	693	9	18
Sinapis-Alba_contig_10343	16847	AT	2	4926	4941	8	16
Sinapis-Alba_contig_10343	16847	TA	2	5747	5766	10	20
Sinapis-Alba_contig_10343	16847	AT	2	6314	6351	19	38
Sinapis-Alba_contig_10343	16847	AT	2	6898	6921	12	24
Sinapis-Alba_contig_10343	16847	AT	2	7174	7185	6	12
Sinapis-Alba_contig_10343	16847	TA	2	11804	11813	5	10
Sinapis-Alba_contig_103430	1302	CA	2	879	890	6	12
Sinapis-Alba_contig_103436	450	AT	2	6	15	5	10
Sinapis-Alba_contig_103436	450	AT	2	26	41	8	16
Sinapis-Alba_contig_103437	5279	TA	2	1324	1333	5	10
Sinapis-Alba_contig_103437	5279	TA	2	1631	1642	6	12
Sinapis-Alba_contig_103437	5279	AG	2	5253	5262	5	10
Sinapis-Alba_contig_103439	5086	TA	2	1723	1740	9	18
Sinapis-Alba_contig_103439	5086	TG	2	1922	1939	9	18
Sinapis-Alba_contig_103439	5086	AG	2	4258	4269	6	12
Sinapis-Alba_contig_103439	5086	ATG	3	4298	4312	5	15
Sinapis-Alba_contig_103439	5086	AT	2	4425	4442	9	18
Sinapis-Alba_contig_103442	6224	TC	2	1926	1947	11	22
Sinapis-Alba_contig_103442	6224	AG	2	5894	5905	6	12
Sinapis-Alba_contig_103442	6224	TC	2	6063	6076	7	14
Sinapis-Alba_contig_103452	648	AT	2	322	337	8	16
Sinapis-Alba_contig_103453	455	TA	2	390	399	5	10
Sinapis-Alba_contig_10346	1995	GA	2	129	138	5	10
Sinapis-Alba_contig_103462	1170	AG	2	692	705	7	14
Sinapis-Alba_contig_103465	7895	CT	2	1552	1567	8	16
Sinapis-Alba_contig_103465	7895	AC	2	4123	4142	10	20
Sinapis-Alba_contig_103465	7895	TA	2	6042	6053	6	12
Sinapis-Alba_contig_103469	1604	AT	2	423	432	5	10
Sinapis-Alba_contig_10347	1193	TG	2	544	553	5	10
Sinapis-Alba_contig_103471	1181	TA	2	244	253	5	10
Sinapis-Alba_contig_103473	1833	AT	2	205	214	5	10
Sinapis-Alba_contig_103473	1833	TA	2	758	769	6	12
Sinapis-Alba_contig_103473	1833	AT	2	1671	1694	12	24
Sinapis-Alba_contig_103474	370	AT	2	38	59	11	22
Sinapis-Alba_contig_103475	839	AT	2	283	292	5	10
Sinapis-Alba_contig_103476	5416	AT	2	1487	1500	7	14
Sinapis-Alba_contig_103476	5416	TA	2	1819	1838	10	20
Sinapis-Alba_contig_103477	1805	AT	2	956	969	7	14
Sinapis-Alba_contig_103477	1805	AT	2	972	993	11	22
Sinapis-Alba_contig_103478	1219	TA	2	1017	1076	30	60
Sinapis-Alba_contig_103478	1219	AT	2	1171	1180	5	10
Sinapis-Alba_contig_10348	2994	GA	2	2394	2403	5	10
Sinapis-Alba_contig_10348	2994	AG	2	2417	2428	6	12
Sinapis-Alba_contig_10348	2994	AG	2	2438	2449	6	12
Sinapis-Alba_contig_10348	2994	AG	2	2451	2462	6	12
Sinapis-Alba_contig_103490	2946	AT	2	2531	2564	17	34
Sinapis-Alba_contig_103510	5521	AT	2	1501	1510	5	10
Sinapis-Alba_contig_103511	1109	AT	2	727	744	9	18
Sinapis-Alba_contig_103514	6368	AT	2	4326	4335	5	10
Sinapis-Alba_contig_103514	6368	AT	2	4614	4627	7	14
Sinapis-Alba_contig_103514	6368	AT	2	5381	5398	9	18
Sinapis-Alba_contig_103514	6368	TAT	3	6037	6054	6	18
Sinapis-Alba_contig_103515	2705	TGA	3	1228	1242	5	15
Sinapis-Alba_contig_103516	2932	TGA	3	1448	1462	5	15
Sinapis-Alba_contig_103518	1307	AT	2	294	307	7	14
Sinapis-Alba_contig_103519	473	AT	2	214	239	13	26
Sinapis-Alba_contig_103520	1616	TA	2	815	824	5	10
Sinapis-Alba_contig_103523	6078	AC	2	5663	5674	6	12
Sinapis-Alba_contig_103523	6078	TA	2	6066	6077	6	12
Sinapis-Alba_contig_103528	1676	AT	2	607	620	7	14
Sinapis-Alba_contig_103528	1676	AT	2	1348	1357	5	10
Sinapis-Alba_contig_103535	1785	TA	2	62	71	5	10
Sinapis-Alba_contig_103535	1785	TC	2	763	772	5	10
Sinapis-Alba_contig_103537	4684	TCT	3	530	544	5	15
Sinapis-Alba_contig_103538	1213	TCT	3	282	299	6	18
Sinapis-Alba_contig_103539	1452	AT	2	960	1009	25	50
Sinapis-Alba_contig_103541	824	TG	2	332	341	5	10
Sinapis-Alba_contig_103552	1231	AG	2	132	145	7	14
Sinapis-Alba_contig_10356	468	GA	2	124	139	8	16
Sinapis-Alba_contig_10356	468	TC	2	384	395	6	12
Sinapis-Alba_contig_103562	3615	TC	2	3376	3385	5	10
Sinapis-Alba_contig_103563	4756	TA	2	1537	1548	6	12
Sinapis-Alba_contig_103563	4756	TG	2	2297	2306	5	10
Sinapis-Alba_contig_103566	5475	AT	2	1456	1481	13	26
Sinapis-Alba_contig_103566	5475	AG	2	1889	1900	6	12
Sinapis-Alba_contig_103568	2984	TA	2	827	836	5	10
Sinapis-Alba_contig_103568	2984	AT	2	978	987	5	10
Sinapis-Alba_contig_103569	1230	AT	2	656	665	5	10
Sinapis-Alba_contig_103571	1720	AT	2	335	348	7	14
Sinapis-Alba_contig_103572	1541	TC	2	178	189	6	12
Sinapis-Alba_contig_103572	1541	TA	2	998	1013	8	16
Sinapis-Alba_contig_103576	3684	TA	2	1846	1855	5	10
Sinapis-Alba_contig_103579	1025	GA	2	541	550	5	10
Sinapis-Alba_contig_103581	5664	GA	2	2934	2947	7	14
Sinapis-Alba_contig_103589	435	GA	2	36	45	5	10
Sinapis-Alba_contig_103593	1284	TCA	3	177	191	5	15
Sinapis-Alba_contig_103595	2100	AT	2	899	908	5	10
Sinapis-Alba_contig_103595	2100	ACA	3	1162	1176	5	15
Sinapis-Alba_contig_103596	1115	ATT	3	989	1003	5	15
Sinapis-Alba_contig_103600	702	AT	2	540	573	17	34
Sinapis-Alba_contig_103610	1639	TG	2	325	334	5	10
Sinapis-Alba_contig_103610	1639	AG	2	1032	1045	7	14
Sinapis-Alba_contig_103612	1704	AT	2	996	1009	7	14
Sinapis-Alba_contig_103614	4772	TC	2	1811	1824	7	14
Sinapis-Alba_contig_103614	4772	CT	2	1835	1852	9	18
Sinapis-Alba_contig_103614	4772	TG	2	2474	2485	6	12
Sinapis-Alba_contig_103614	4772	TC	2	4574	4589	8	16
Sinapis-Alba_contig_103619	345	AT	2	133	160	14	28
Sinapis-Alba_contig_103621	6379	TA	2	1879	1888	5	10
Sinapis-Alba_contig_103621	6379	CT	2	2346	2355	5	10
Sinapis-Alba_contig_103622	1685	CA	2	1304	1315	6	12
Sinapis-Alba_contig_103623	1053	TTTA	4	50	69	5	20
Sinapis-Alba_contig_103624	959	CA	2	74	95	11	22
Sinapis-Alba_contig_103624	959	TA	2	108	129	11	22
Sinapis-Alba_contig_103629	6206	GAA	3	1343	1375	11	33
Sinapis-Alba_contig_103629	6206	TC	2	1991	2000	5	10
Sinapis-Alba_contig_103629	6206	CT	2	3922	3933	6	12
Sinapis-Alba_contig_103629	6206	TA	2	4895	4910	8	16
Sinapis-Alba_contig_10363	3718	AT	2	900	909	5	10
Sinapis-Alba_contig_10363	3718	AT	2	1671	1682	6	12
Sinapis-Alba_contig_103631	1510	AG	2	639	654	8	16
Sinapis-Alba_contig_10364	991	TA	2	33	50	9	18
Sinapis-Alba_contig_103641	2110	TA	2	1721	1734	7	14
Sinapis-Alba_contig_10365	1598	CTC	3	119	133	5	15
Sinapis-Alba_contig_103655	1832	TC	2	1334	1343	5	10
Sinapis-Alba_contig_10366	8170	TC	2	2963	2978	8	16
Sinapis-Alba_contig_103660	1352	AT	2	322	331	5	10
Sinapis-Alba_contig_103667	7305	AT	2	4015	4026	6	12
Sinapis-Alba_contig_103667	7305	GAA	3	4548	4565	6	18
Sinapis-Alba_contig_103667	7305	TC	2	4883	4892	5	10
Sinapis-Alba_contig_103668	3603	AT	2	1492	1501	5	10
Sinapis-Alba_contig_103669	6421	CT	2	6060	6069	5	10
Sinapis-Alba_contig_10368	4088	AG	2	1710	1719	5	10
Sinapis-Alba_contig_103683	4599	TGT	3	3532	3546	5	15
Sinapis-Alba_contig_103684	2355	TA	2	476	487	6	12
Sinapis-Alba_contig_103685	2372	TA	2	476	485	5	10
Sinapis-Alba_contig_103686	2981	TA	2	2397	2408	6	12
Sinapis-Alba_contig_103688	344	AT	2	75	84	5	10
Sinapis-Alba_contig_103689	1565	TA	2	730	745	8	16
Sinapis-Alba_contig_103692	4995	GA	2	2032	2045	7	14
Sinapis-Alba_contig_103695	415	CA	2	181	190	5	10
Sinapis-Alba_contig_103699	1768	GAG	3	121	138	6	18
Sinapis-Alba_contig_103700	1362	TA	2	808	817	5	10
Sinapis-Alba_contig_103705	2178	AT	2	488	507	10	20
Sinapis-Alba_contig_103709	1317	CT	2	25	38	7	14
Sinapis-Alba_contig_103714	931	TA	2	509	520	6	12
Sinapis-Alba_contig_103720	3116	TC	2	48	63	8	16
Sinapis-Alba_contig_103728	1667	GA	2	799	808	5	10
Sinapis-Alba_contig_103729	930	AC	2	846	859	7	14
Sinapis-Alba_contig_10373	640	AT	2	605	618	7	14
Sinapis-Alba_contig_103730	2026	GAG	3	50	70	7	21
Sinapis-Alba_contig_103730	2026	AG	2	366	377	6	12
Sinapis-Alba_contig_103730	2026	AT	2	644	659	8	16
Sinapis-Alba_contig_103734	3677	AG	2	2479	2488	5	10
Sinapis-Alba_contig_103737	1665	TC	2	1199	1208	5	10
Sinapis-Alba_contig_103737	1665	CT	2	1222	1233	6	12
Sinapis-Alba_contig_103739	10307	TA	2	1209	1222	7	14
Sinapis-Alba_contig_103739	10307	TA	2	1608	1617	5	10
Sinapis-Alba_contig_103739	10307	TTC	3	8190	8204	5	15
Sinapis-Alba_contig_10374	1027	AT	2	865	888	12	24
Sinapis-Alba_contig_103746	3495	TA	2	1787	1802	8	16
Sinapis-Alba_contig_103746	3495	AT	2	3282	3291	5	10
Sinapis-Alba_contig_103747	1246	TA	2	675	690	8	16
Sinapis-Alba_contig_103749	5342	AT	2	562	573	6	12
Sinapis-Alba_contig_103749	5342	TA	2	1705	1714	5	10
Sinapis-Alba_contig_103749	5342	GT	2	4209	4218	5	10
Sinapis-Alba_contig_103749	5342	AT	2	4861	4870	5	10
Sinapis-Alba_contig_10377	5059	GA	2	2636	2645	5	10
Sinapis-Alba_contig_10377	5059	GA	2	2657	2666	5	10
Sinapis-Alba_contig_10377	5059	GA	2	2718	2727	5	10
Sinapis-Alba_contig_103771	920	AG	2	375	390	8	16
Sinapis-Alba_contig_103773	621	AG	2	117	126	5	10
Sinapis-Alba_contig_103774	438	AG	2	36	45	5	10
Sinapis-Alba_contig_10378	8385	GA	2	2435	2446	6	12
Sinapis-Alba_contig_10378	8385	AG	2	2463	2472	5	10
Sinapis-Alba_contig_10378	8385	GA	2	2504	2519	8	16
Sinapis-Alba_contig_10378	8385	GA	2	2542	2551	5	10
Sinapis-Alba_contig_10378	8385	AT	2	3504	3535	16	32
Sinapis-Alba_contig_10378	8385	TA	2	5334	5355	11	22
Sinapis-Alba_contig_10378	8385	TC	2	6519	6530	6	12
Sinapis-Alba_contig_103783	655	GA	2	176	185	5	10
Sinapis-Alba_contig_103785	366	AT	2	128	145	9	18
Sinapis-Alba_contig_103787	4405	AT	2	4179	4190	6	12
Sinapis-Alba_contig_103788	832	AT	2	708	777	35	70
Sinapis-Alba_contig_103788	832	TA	2	808	819	6	12
Sinapis-Alba_contig_10379	2089	GA	2	1888	1897	5	10
Sinapis-Alba_contig_10379	2089	AG	2	1934	1943	5	10
Sinapis-Alba_contig_10379	2089	AG	2	1946	1993	24	48
Sinapis-Alba_contig_103791	1196	AG	2	515	524	5	10
Sinapis-Alba_contig_103792	2187	GA	2	758	767	5	10
Sinapis-Alba_contig_103793	5430	GA	2	768	777	5	10
Sinapis-Alba_contig_103793	5430	AG	2	801	812	6	12
Sinapis-Alba_contig_103793	5430	CTT	3	4499	4522	8	24
Sinapis-Alba_contig_103793	5430	GA	2	4619	4628	5	10
Sinapis-Alba_contig_1038	10365	AT	2	7424	7449	13	26
Sinapis-Alba_contig_103801	746	GA	2	589	600	6	12
Sinapis-Alba_contig_10381	10939	TA	2	914	923	5	10
Sinapis-Alba_contig_10381	10939	TA	2	1120	1129	5	10
Sinapis-Alba_contig_10381	10939	AT	2	1135	1144	5	10
Sinapis-Alba_contig_103810	4108	AAT	3	22	36	5	15
Sinapis-Alba_contig_103810	4108	AT	2	2509	2528	10	20
Sinapis-Alba_contig_103812	5597	AT	2	4099	4126	14	28
Sinapis-Alba_contig_103816	3193	TA	2	1179	1196	9	18
Sinapis-Alba_contig_103816	3193	AT	2	2396	2405	5	10
Sinapis-Alba_contig_103817	4130	AAAT	4	245	268	6	24
Sinapis-Alba_contig_103817	4130	TA	2	1161	1174	7	14
Sinapis-Alba_contig_103817	4130	AT	2	2018	2027	5	10
Sinapis-Alba_contig_103817	4130	AT	2	3066	3075	5	10
Sinapis-Alba_contig_103819	1535	AT	2	159	178	10	20
Sinapis-Alba_contig_103819	1535	TTC	3	723	737	5	15
Sinapis-Alba_contig_103830	1398	TC	2	384	395	6	12
Sinapis-Alba_contig_103831	2369	TC	2	1248	1257	5	10
Sinapis-Alba_contig_103832	1475	TA	2	233	248	8	16
Sinapis-Alba_contig_103833	3435	AG	2	2559	2570	6	12
Sinapis-Alba_contig_10384	643	TA	2	381	398	9	18
Sinapis-Alba_contig_103850	2143	AT	2	1585	1596	6	12
Sinapis-Alba_contig_103851	1262	TA	2	1073	1082	5	10
Sinapis-Alba_contig_103852	1275	TA	2	1082	1091	5	10
Sinapis-Alba_contig_103856	3090	GA	2	1839	1848	5	10
Sinapis-Alba_contig_103862	2868	AT	2	1596	1605	5	10
Sinapis-Alba_contig_10387	5451	TC	2	196	205	5	10
Sinapis-Alba_contig_103885	2826	AT	2	1188	1203	8	16
Sinapis-Alba_contig_103886	4555	TA	2	4189	4200	6	12
Sinapis-Alba_contig_103897	10692	CT	2	2756	2771	8	16
Sinapis-Alba_contig_103897	10692	GAG	3	5591	5605	5	15
Sinapis-Alba_contig_103897	10692	AG	2	5657	5668	6	12
Sinapis-Alba_contig_103897	10692	TA	2	6902	6911	5	10
Sinapis-Alba_contig_103897	10692	TTC	3	7382	7396	5	15
Sinapis-Alba_contig_103897	10692	ATC	3	9203	9220	6	18
Sinapis-Alba_contig_103897	10692	AG	2	10022	10033	6	12
Sinapis-Alba_contig_103897	10692	AAG	3	10059	10073	5	15
Sinapis-Alba_contig_103898	2956	AT	2	800	809	5	10
Sinapis-Alba_contig_1039	6501	TA	2	5593	5606	7	14
Sinapis-Alba_contig_10390	547	AT	2	467	476	5	10
Sinapis-Alba_contig_103905	2960	AT	2	2642	2651	5	10
Sinapis-Alba_contig_103907	1660	AG	2	1593	1606	7	14
Sinapis-Alba_contig_103908	11211	AT	2	5184	5193	5	10
Sinapis-Alba_contig_103908	11211	CT	2	10328	10337	5	10
Sinapis-Alba_contig_103912	1837	TG	2	1362	1377	8	16
Sinapis-Alba_contig_103912	1837	TC	2	1441	1450	5	10
Sinapis-Alba_contig_103912	1837	AG	2	1492	1515	12	24
Sinapis-Alba_contig_103912	1837	AAG	3	1547	1561	5	15
Sinapis-Alba_contig_103912	1837	GA	2	1573	1582	5	10
Sinapis-Alba_contig_103925	2191	CTC	3	1304	1318	5	15
Sinapis-Alba_contig_103925	2191	GTT	3	1735	1764	10	30
Sinapis-Alba_contig_103928	12261	AT	2	365	374	5	10
Sinapis-Alba_contig_103928	12261	AT	2	1036	1045	5	10
Sinapis-Alba_contig_103928	12261	AT	2	1201	1210	5	10
Sinapis-Alba_contig_103928	12261	AT	2	1893	1902	5	10
Sinapis-Alba_contig_103928	12261	AT	2	2058	2067	5	10
Sinapis-Alba_contig_103928	12261	TCT	3	2903	2917	5	15
Sinapis-Alba_contig_103928	12261	CT	2	3430	3441	6	12
Sinapis-Alba_contig_103928	12261	CT	2	4300	4317	9	18
Sinapis-Alba_contig_103928	12261	AAC	3	5342	5359	6	18
Sinapis-Alba_contig_103928	12261	TAA	3	9855	9875	7	21
Sinapis-Alba_contig_103929	730	AT	2	155	166	6	12
Sinapis-Alba_contig_103929	730	AG	2	496	505	5	10
Sinapis-Alba_contig_103930	5269	TA	2	1957	1972	8	16
Sinapis-Alba_contig_103930	5269	AT	2	2075	2084	5	10
Sinapis-Alba_contig_103930	5269	AT	2	2101	2112	6	12
Sinapis-Alba_contig_103930	5269	AG	2	3026	3039	7	14
Sinapis-Alba_contig_103930	5269	CT	2	3171	3184	7	14
Sinapis-Alba_contig_103931	4778	AT	2	3892	3921	15	30
Sinapis-Alba_contig_103932	651	TC	2	617	628	6	12
Sinapis-Alba_contig_103934	3524	GTGAA	5	3412	3436	5	25
Sinapis-Alba_contig_103938	2385	TA	2	2088	2097	5	10
Sinapis-Alba_contig_103938	2385	AT	2	2186	2195	5	10
Sinapis-Alba_contig_103939	2578	TA	2	1641	1650	5	10
Sinapis-Alba_contig_10395	2577	AT	2	2125	2136	6	12
Sinapis-Alba_contig_103950	1682	AT	2	1240	1249	5	10
Sinapis-Alba_contig_103950	1682	TA	2	1273	1284	6	12
Sinapis-Alba_contig_103950	1682	TA	2	1564	1573	5	10
Sinapis-Alba_contig_103952	3204	TA	2	128	139	6	12
Sinapis-Alba_contig_103952	3204	AT	2	143	226	42	84
Sinapis-Alba_contig_103952	3204	AT	2	659	674	8	16
Sinapis-Alba_contig_103952	3204	ATAA	4	2803	2822	5	20
Sinapis-Alba_contig_103953	2826	AT	2	2453	2470	9	18
Sinapis-Alba_contig_103953	2826	AT	2	2473	2484	6	12
Sinapis-Alba_contig_103954	5887	GA	2	2575	2588	7	14
Sinapis-Alba_contig_103954	5887	GA	2	2746	2765	10	20
Sinapis-Alba_contig_103954	5887	TA	2	4106	4115	5	10
Sinapis-Alba_contig_103954	5887	TA	2	4219	4230	6	12
Sinapis-Alba_contig_103954	5887	AC	2	5386	5395	5	10
Sinapis-Alba_contig_103954	5887	AT	2	5396	5405	5	10
Sinapis-Alba_contig_103955	1838	AT	2	422	431	5	10
Sinapis-Alba_contig_103955	1838	TA	2	735	778	22	44
Sinapis-Alba_contig_103957	1196	AT	2	679	692	7	14
Sinapis-Alba_contig_103958	1201	AT	2	680	695	8	16
Sinapis-Alba_contig_10396	1252	TA	2	917	930	7	14
Sinapis-Alba_contig_10396	1252	AT	2	941	950	5	10
Sinapis-Alba_contig_103962	4921	AT	2	2222	2233	6	12
Sinapis-Alba_contig_103962	4921	TA	2	2936	2959	12	24
Sinapis-Alba_contig_103965	5673	TA	2	1828	1837	5	10
Sinapis-Alba_contig_103965	5673	TA	2	2480	2489	5	10
Sinapis-Alba_contig_103965	5673	AT	2	4781	4790	5	10
Sinapis-Alba_contig_103965	5673	AT	2	5277	5292	8	16
Sinapis-Alba_contig_103965	5673	TC	2	5385	5394	5	10
Sinapis-Alba_contig_103966	8380	AT	2	4817	4826	5	10
Sinapis-Alba_contig_103966	8380	AT	2	5144	5165	11	22
Sinapis-Alba_contig_103967	2679	AT	2	420	429	5	10
Sinapis-Alba_contig_103967	2679	AT	2	1801	1810	5	10
Sinapis-Alba_contig_103967	2679	AT	2	2356	2365	5	10
Sinapis-Alba_contig_103968	917	AT	2	550	575	13	26
Sinapis-Alba_contig_103968	917	TA	2	680	689	5	10
Sinapis-Alba_contig_103968	917	TA	2	692	703	6	12
Sinapis-Alba_contig_103968	917	TA	2	706	715	5	10
Sinapis-Alba_contig_103968	917	TA	2	718	729	6	12
Sinapis-Alba_contig_103969	2144	AT	2	1090	1099	5	10
Sinapis-Alba_contig_10397	790	AT	2	626	635	5	10
Sinapis-Alba_contig_103973	510	AT	2	150	159	5	10
Sinapis-Alba_contig_103976	1327	CT	2	1	14	7	14
Sinapis-Alba_contig_103979	2015	TA	2	1780	1799	10	20
Sinapis-Alba_contig_103980	4518	TTA	3	1728	1853	42	126
Sinapis-Alba_contig_103980	4518	TA	2	2486	2497	6	12
Sinapis-Alba_contig_103982	2357	AT	2	1287	1296	5	10
Sinapis-Alba_contig_10399	743	AG	2	24	37	7	14
Sinapis-Alba_contig_103990	430	TA	2	172	185	7	14
Sinapis-Alba_contig_103991	1200	AT	2	426	443	9	18
Sinapis-Alba_contig_103991	1200	TA	2	1027	1046	10	20
Sinapis-Alba_contig_103993	1281	ACA	3	508	528	7	21
Sinapis-Alba_contig_103998	3381	AG	2	1621	1630	5	10
Sinapis-Alba_contig_103999	2526	AT	2	1659	1676	9	18
Sinapis-Alba_contig_10400	1517	AG	2	229	238	5	10
Sinapis-Alba_contig_104000	890	AT	2	807	816	5	10
Sinapis-Alba_contig_104001	5122	CA	2	1869	1878	5	10
Sinapis-Alba_contig_104001	5122	TC	2	2308	2321	7	14
Sinapis-Alba_contig_104001	5122	TA	2	4186	4199	7	14
Sinapis-Alba_contig_104001	5122	AT	2	4765	4774	5	10
Sinapis-Alba_contig_104001	5122	TA	2	4969	4978	5	10
Sinapis-Alba_contig_104003	5329	TA	2	238	269	16	32
Sinapis-Alba_contig_104006	1892	AT	2	267	276	5	10
Sinapis-Alba_contig_104006	1892	GT	2	477	490	7	14
Sinapis-Alba_contig_104006	1892	GA	2	1585	1594	5	10
Sinapis-Alba_contig_104007	2862	GA	2	760	769	5	10
Sinapis-Alba_contig_104008	208	GA	2	127	136	5	10
Sinapis-Alba_contig_104010	491	TA	2	28	37	5	10
Sinapis-Alba_contig_104018	897	AG	2	401	410	5	10
Sinapis-Alba_contig_10402	4015	AT	2	832	841	5	10
Sinapis-Alba_contig_10402	4015	TTAT	4	2994	3021	7	28
Sinapis-Alba_contig_104024	3104	ATC	3	280	300	7	21
Sinapis-Alba_contig_104034	552	AG	2	369	382	7	14
Sinapis-Alba_contig_104034	552	AG	2	399	412	7	14
Sinapis-Alba_contig_104037	1481	TTG	3	818	835	6	18
Sinapis-Alba_contig_104037	1481	AGA	3	1078	1092	5	15
Sinapis-Alba_contig_104037	1481	CGC	3	1258	1272	5	15
Sinapis-Alba_contig_104037	1481	GGT	3	1390	1404	5	15
Sinapis-Alba_contig_104038	1450	TAC	3	770	790	7	21
Sinapis-Alba_contig_104038	1450	TTG	3	802	819	6	18
Sinapis-Alba_contig_104038	1450	AGA	3	1056	1070	5	15
Sinapis-Alba_contig_10405	1477	TC	2	51	62	6	12
Sinapis-Alba_contig_104057	4705	TA	2	3511	3520	5	10
Sinapis-Alba_contig_104058	8256	AG	2	232	241	5	10
Sinapis-Alba_contig_104058	8256	GA	2	3761	3774	7	14
Sinapis-Alba_contig_104058	8256	TA	2	7413	7422	5	10
Sinapis-Alba_contig_104060	1263	AT	2	338	357	10	20
Sinapis-Alba_contig_104068	6341	AG	2	231	244	7	14
Sinapis-Alba_contig_104068	6341	TC	2	352	363	6	12
Sinapis-Alba_contig_104068	6341	CT	2	442	455	7	14
Sinapis-Alba_contig_104068	6341	CAC	3	714	731	6	18
Sinapis-Alba_contig_104068	6341	AAC	3	808	822	5	15
Sinapis-Alba_contig_104070	1107	AT	2	779	788	5	10
Sinapis-Alba_contig_104070	1107	AG	2	985	1060	38	76
Sinapis-Alba_contig_104070	1107	GT	2	1088	1097	5	10
Sinapis-Alba_contig_104081	2798	CT	2	2597	2606	5	10
Sinapis-Alba_contig_104086	3589	TA	2	2441	2454	7	14
Sinapis-Alba_contig_104086	3589	AT	2	3292	3305	7	14
Sinapis-Alba_contig_104089	216	TA	2	176	185	5	10
Sinapis-Alba_contig_104090	1188	AT	2	1049	1060	6	12
Sinapis-Alba_contig_104093	2618	TA	2	623	636	7	14
Sinapis-Alba_contig_104095	619	AG	2	351	362	6	12
Sinapis-Alba_contig_104096	611	AG	2	273	284	6	12
Sinapis-Alba_contig_104097	4819	AT	2	1117	1128	6	12
Sinapis-Alba_contig_1041	7686	AT	2	1045	1054	5	10
Sinapis-Alba_contig_1041	7686	AT	2	3104	3113	5	10
Sinapis-Alba_contig_1041	7686	TA	2	5223	5232	5	10
Sinapis-Alba_contig_1041	7686	TGT	3	7608	7622	5	15
Sinapis-Alba_contig_104110	2830	TC	2	1862	1889	14	28
Sinapis-Alba_contig_104113	758	TA	2	498	523	13	26
Sinapis-Alba_contig_104115	1128	AT	2	1020	1029	5	10
Sinapis-Alba_contig_104119	3786	GTT	3	1638	1652	5	15
Sinapis-Alba_contig_104120	4187	TC	2	2198	2207	5	10
Sinapis-Alba_contig_104121	3541	GA	2	2056	2065	5	10
Sinapis-Alba_contig_104121	3541	GA	2	2096	2105	5	10
Sinapis-Alba_contig_104129	6875	TAA	3	4034	4051	6	18
Sinapis-Alba_contig_104130	3121	TA	2	1977	1986	5	10
Sinapis-Alba_contig_104130	3121	CA	2	2302	2313	6	12
Sinapis-Alba_contig_104130	3121	TA	2	2314	2331	9	18
Sinapis-Alba_contig_104131	2876	AT	2	1919	1936	9	18
Sinapis-Alba_contig_104139	3535	CTC	3	3092	3106	5	15
Sinapis-Alba_contig_104139	3535	CT	2	3185	3198	7	14
Sinapis-Alba_contig_10414	1917	AT	2	1814	1823	5	10
Sinapis-Alba_contig_104142	2509	AT	2	511	520	5	10
Sinapis-Alba_contig_104142	2509	TA	2	823	832	5	10
Sinapis-Alba_contig_104142	2509	AC	2	1086	1099	7	14
Sinapis-Alba_contig_104142	2509	AT	2	1574	1583	5	10
Sinapis-Alba_contig_10415	4274	GAA	3	259	273	5	15
Sinapis-Alba_contig_10415	4274	TC	2	2295	2306	6	12
Sinapis-Alba_contig_104168	647	AG	2	454	463	5	10
Sinapis-Alba_contig_10417	974	AT	2	33	42	5	10
Sinapis-Alba_contig_104170	1721	CT	2	595	606	6	12
Sinapis-Alba_contig_10418	6545	AT	2	322	333	6	12
Sinapis-Alba_contig_104188	6292	TA	2	3778	3789	6	12
Sinapis-Alba_contig_10419	3540	AT	2	554	563	5	10
Sinapis-Alba_contig_104190	1888	TA	2	788	809	11	22
Sinapis-Alba_contig_104194	4507	TA	2	3434	3455	11	22
Sinapis-Alba_contig_104198	3172	TA	2	466	475	5	10
Sinapis-Alba_contig_104198	3172	TA	2	660	673	7	14
Sinapis-Alba_contig_104200	1269	AG	2	409	458	25	50
Sinapis-Alba_contig_104200	1269	AG	2	529	544	8	16
Sinapis-Alba_contig_104204	8945	TG	2	978	991	7	14
Sinapis-Alba_contig_104204	8945	AT	2	1504	1513	5	10
Sinapis-Alba_contig_104205	4965	CA	2	3414	3423	5	10
Sinapis-Alba_contig_104205	4965	GT	2	3724	3733	5	10
Sinapis-Alba_contig_104206	1119	AT	2	429	442	7	14
Sinapis-Alba_contig_104206	1119	AT	2	585	594	5	10
Sinapis-Alba_contig_104207	2902	AT	2	478	491	7	14
Sinapis-Alba_contig_104207	2902	AG	2	800	817	9	18
Sinapis-Alba_contig_10421	1337	TC	2	487	496	5	10
Sinapis-Alba_contig_104211	1739	AT	2	494	503	5	10
Sinapis-Alba_contig_104211	1739	CT	2	896	909	7	14
Sinapis-Alba_contig_104213	6293	TC	2	4564	4573	5	10
Sinapis-Alba_contig_104215	356	AC	2	47	56	5	10
Sinapis-Alba_contig_104221	2547	AT	2	2291	2300	5	10
Sinapis-Alba_contig_104232	3831	TA	2	2066	2093	14	28
Sinapis-Alba_contig_104233	3729	CTA	3	2897	2914	6	18
Sinapis-Alba_contig_104245	2525	CAA	3	2023	2043	7	21
Sinapis-Alba_contig_104246	2629	AAC	3	383	397	5	15
Sinapis-Alba_contig_104248	4967	TA	2	1885	1894	5	10
Sinapis-Alba_contig_104248	4967	CT	2	2097	2106	5	10
Sinapis-Alba_contig_104248	4967	TC	2	2942	2951	5	10
Sinapis-Alba_contig_104256	2692	AT	2	1948	1959	6	12
Sinapis-Alba_contig_104256	2692	CT	2	2561	2570	5	10
Sinapis-Alba_contig_104262	3144	TC	2	1793	1802	5	10
Sinapis-Alba_contig_104267	4286	TC	2	3319	3328	5	10
Sinapis-Alba_contig_10427	3398	GA	2	1022	1031	5	10
Sinapis-Alba_contig_104272	329	AG	2	273	286	7	14
Sinapis-Alba_contig_104272	329	GA	2	301	314	7	14
Sinapis-Alba_contig_104273	371	AG	2	274	287	7	14
Sinapis-Alba_contig_104273	371	GA	2	302	313	6	12
Sinapis-Alba_contig_104275	4571	TG	2	1763	1772	5	10
Sinapis-Alba_contig_104275	4571	CA	2	2939	2948	5	10
Sinapis-Alba_contig_104275	4571	TA	2	3229	3282	27	54
Sinapis-Alba_contig_10428	4379	TC	2	1799	1808	5	10
Sinapis-Alba_contig_104281	1060	AT	2	209	232	12	24
Sinapis-Alba_contig_104287	725	AT	2	609	618	5	10
Sinapis-Alba_contig_104288	585	AT	2	534	543	5	10
Sinapis-Alba_contig_104289	589	AT	2	538	547	5	10
Sinapis-Alba_contig_1043	1321	AT	2	1299	1308	5	10
Sinapis-Alba_contig_104303	517	AG	2	420	433	7	14
Sinapis-Alba_contig_104303	517	GA	2	448	459	6	12
Sinapis-Alba_contig_104304	801	TC	2	34	45	6	12
Sinapis-Alba_contig_104304	801	TC	2	65	82	9	18
Sinapis-Alba_contig_10431	678	AT	2	422	431	5	10
Sinapis-Alba_contig_104314	3072	CA	2	210	219	5	10
Sinapis-Alba_contig_10432	1215	AT	2	129	142	7	14
Sinapis-Alba_contig_104322	1881	TC	2	325	336	6	12
Sinapis-Alba_contig_10433	5445	AT	2	612	623	6	12
Sinapis-Alba_contig_104331	786	TA	2	130	139	5	10
Sinapis-Alba_contig_104333	6123	AGG	3	424	441	6	18
Sinapis-Alba_contig_104333	6123	CT	2	2800	2813	7	14
Sinapis-Alba_contig_104333	6123	TC	2	2835	2848	7	14
Sinapis-Alba_contig_104340	2089	AT	2	311	320	5	10
Sinapis-Alba_contig_104340	2089	AT	2	1676	1721	23	46
Sinapis-Alba_contig_104342	4866	TTC	3	1243	1263	7	21
Sinapis-Alba_contig_104345	2620	GAT	3	1209	1223	5	15
Sinapis-Alba_contig_104345	2620	TA	2	1394	1403	5	10
Sinapis-Alba_contig_104345	2620	GA	2	2064	2073	5	10
Sinapis-Alba_contig_104349	1132	TC	2	1122	1131	5	10
Sinapis-Alba_contig_104352	2492	AT	2	326	341	8	16
Sinapis-Alba_contig_104352	2492	TA	2	1087	1096	5	10
Sinapis-Alba_contig_104360	1795	AT	2	1635	1650	8	16
Sinapis-Alba_contig_104361	8669	CT	2	7068	7079	6	12
Sinapis-Alba_contig_104366	1669	CAA	3	289	306	6	18
Sinapis-Alba_contig_10437	1832	AT	2	209	228	10	20
Sinapis-Alba_contig_104370	1990	TG	2	310	319	5	10
Sinapis-Alba_contig_104370	1990	TA	2	755	764	5	10
Sinapis-Alba_contig_104370	1990	CT	2	1379	1388	5	10
Sinapis-Alba_contig_104379	3194	AT	2	726	735	5	10
Sinapis-Alba_contig_104379	3194	AT	2	996	1005	5	10
Sinapis-Alba_contig_10438	3404	GTG	3	194	220	9	27
Sinapis-Alba_contig_10438	3404	AT	2	3196	3267	36	72
Sinapis-Alba_contig_10438	3404	AT	2	3269	3282	7	14
Sinapis-Alba_contig_10438	3404	AT	2	3303	3318	8	16
Sinapis-Alba_contig_104389	5270	TGT	3	3529	3546	6	18
Sinapis-Alba_contig_104389	5270	GT	2	4330	4345	8	16
Sinapis-Alba_contig_104389	5270	AT	2	5108	5117	5	10
Sinapis-Alba_contig_10439	8474	GA	2	2333	2344	6	12
Sinapis-Alba_contig_10439	8474	AC	2	8148	8159	6	12
Sinapis-Alba_contig_10439	8474	AT	2	8166	8183	9	18
Sinapis-Alba_contig_104390	4380	AT	2	4082	4091	5	10
Sinapis-Alba_contig_104392	914	AT	2	76	85	5	10
Sinapis-Alba_contig_104396	3453	TA	2	198	207	5	10
Sinapis-Alba_contig_104396	3453	GT	2	1881	1892	6	12
Sinapis-Alba_contig_104396	3453	GA	2	1893	1910	9	18
Sinapis-Alba_contig_104399	999	TC	2	906	915	5	10
Sinapis-Alba_contig_104409	3118	TA	2	146	155	5	10
Sinapis-Alba_contig_10442	11857	TC	2	2162	2171	5	10
Sinapis-Alba_contig_10442	11857	AT	2	4396	4433	19	38
Sinapis-Alba_contig_10442	11857	AGA	3	6039	6053	5	15
Sinapis-Alba_contig_10442	11857	AT	2	7455	7474	10	20
Sinapis-Alba_contig_10442	11857	CT	2	8326	8335	5	10
Sinapis-Alba_contig_10442	11857	GA	2	8365	8374	5	10
Sinapis-Alba_contig_10442	11857	AC	2	10358	10369	6	12
Sinapis-Alba_contig_104426	3086	AT	2	176	185	5	10
Sinapis-Alba_contig_104434	1633	AT	2	1190	1201	6	12
Sinapis-Alba_contig_104439	1377	TA	2	600	611	6	12
Sinapis-Alba_contig_104443	10935	AT	2	2810	2819	5	10
Sinapis-Alba_contig_104443	10935	GT	2	7316	7325	5	10
Sinapis-Alba_contig_104443	10935	AT	2	8704	8713	5	10
Sinapis-Alba_contig_104447	5760	AAG	3	2357	2371	5	15
Sinapis-Alba_contig_104447	5760	CCT	3	2687	2704	6	18
Sinapis-Alba_contig_104447	5760	AG	2	4814	4827	7	14
Sinapis-Alba_contig_104447	5760	AT	2	4914	4925	6	12
Sinapis-Alba_contig_104448	4673	AT	2	629	638	5	10
Sinapis-Alba_contig_104448	4673	AAG	3	1630	1644	5	15
Sinapis-Alba_contig_104448	4673	TA	2	2593	2604	6	12
Sinapis-Alba_contig_104448	4673	TG	2	2606	2615	5	10
Sinapis-Alba_contig_10445	14657	AT	2	4015	4024	5	10
Sinapis-Alba_contig_104452	2488	AT	2	220	229	5	10
Sinapis-Alba_contig_104455	4200	AT	2	409	418	5	10
Sinapis-Alba_contig_104456	831	AG	2	25	34	5	10
Sinapis-Alba_contig_10446	7577	TA	2	3730	3747	9	18
Sinapis-Alba_contig_104467	4166	AT	2	898	915	9	18
Sinapis-Alba_contig_104467	4166	TA	2	985	994	5	10
Sinapis-Alba_contig_104467	4166	AT	2	3324	3369	23	46
Sinapis-Alba_contig_104473	2809	TTG	3	117	131	5	15
Sinapis-Alba_contig_104473	2809	AG	2	340	355	8	16
Sinapis-Alba_contig_104473	2809	GA	2	357	368	6	12
Sinapis-Alba_contig_104473	2809	GA	2	371	380	5	10
[truncated: 63,536 more rows]

## Sheet: SSR-analysis Summary
			SSR Motif(-mer)	Total	Percentage
			2	93553	85.0636
			3	14290	12.9933
			4	1030	0.936534
			6	505	0.459174
			5	388	0.352791
			7	178	0.161848
			9	27	0.0245499
			8	8	0.00727405
			10	1	0.000909256
			Total	109980	100

## Sheet: SSR-Marker details_primer
				total SSR loci are : 109980
				total ssr loci and percentage with primer pair designed are: 78067,	0.709829
				total ssr loci and percentage without primer pair designed are : 31913,	0.290171
				total NO. of unique markers is : 70731
