# Supplementary material for: Draft genome of multiple resistance donor plant Sinapis alba: An insight into SSRs, annotations and phylogenetics
Source: PLoS One. 2020 Apr 9;15(4):e0231002. doi: 10.1371/journal.pone.0231002 (PMC7145005; doi:10.1371/journal.pone.0231002)
Supplement: S3 Table — (XLS) [file pone.0231002.s003.xls]

## Sheet: Sheet2
S. No	Amplified	Contig Name	Primer Start	Primer End	SSR Start	SSR end	Left Primer_	Tm (Left Primer_)	Right Primer_	Tm (Right Primer_)	Product Size (bp)
1	Yes	Sinapis-Alba_contig_14719	21	358	213	222	GAAGTTGATGGCGTGAGGAT	60.081	AGAGGAGGGTCTTCCGATGT	60.073	338
2	Yes	Sinapis-Alba_contig_15344	607	739	665	674	TCTCGGCCCAAAGAGAAGTA	59.948	GGAAACCCTCGTTTCTAGGC	60.074	133
3	No	Sinapis-Alba_contig_15408	22	174	136	145	CCAGTCTGTGTTGGGGATAGA	59.974	CGTGTCTCTATTCAATTCGACTTTC	60.514	153
4	Yes	Sinapis-Alba_contig_25177	100	472	224	233	GTCTCTTTGCGGACCTTCAG	59.989	CGATCAAACCGAGATCCAAT	59.894	373
5	Yes	Sinapis-Alba_contig_25178	147	458	206	215	TAGGCATCGAGGCTTCTGTT	59.978	ACGATCAAACCGAGATCCAG	60.073	312
6	Yes	Sinapis-Alba_contig_25179	186	471	223	232	ACCGACAGGAACAATCGAAG	60.111	CGATCAAACCGAGATCCAAT	59.894	286
7	Yes	Sinapis-Alba_contig_30545	126	440	156	165	GCCTGAAGACCATCTCGTTC	59.81	TTCTTGCGTTTGATTTGACG	59.849	315
8	Yes	Sinapis-Alba_contig_32662	289	627	591	604	TACCGACATGCAAAATCCAA	59.93	AAGGTTCCCCTACGAAAGGA	59.934	339
9	Yes	Sinapis-Alba_contig_32719	480	870	821	830	CACCAGCTCTAGCCATCTCC	59.973	CCCGTAAAACCTGAAGACCA	59.964	391
10	Yes	Sinapis-Alba_contig_32756	453	844	795	804	GCACCAGCTCTAGCCATCTC	60.127	CCCGTAAGACCTGAAGACCA	60.103	392
11	Yes	Sinapis-Alba_contig_49659	454	677	575	584	CCACTTGGATCGCATCTTTT	60.074	GAGACGGAGAACCAGACGAC	59.841	224
12	Yes	Sinapis-Alba_contig_59701	329	616	416	475	ACAGTCCTTGGTCCATCCAG	59.962	TTGCACGTTCTGGAGTCTTG	60.025	288
13	Yes	Sinapis-Alba_contig_64684	250	477	405	418	CACGTGTCGTCATTCGTAGG	60.175	GAAGTGGTGGTGATGGCTTT	59.973	228
14	Yes	Sinapis-Alba_contig_67851	12	232	117	131	TCATCGCCAACAACATCACT	60.12	ACGGAATTTGCTCAAGATGG	60.074	221
15	Yes	Sinapis-Alba_contig_77742	1297	1637	1443	1454	CGGCTCTCAATCTTTTCTCG	60.088	CTTGGTTGGCCTGCTAACAT	60.132	341
16	Yes	Sinapis-Alba_contig_84610	189	488	216	225	ATCGATGTGGGCGTGTTAG	59.537	CAGCCGTTCCAGGACTAGAG	60.005	300
17	Yes	Sinapis-Alba_contig_88464	7	211	100	111	CGGCCTTGACTTACCACAAT	59.993	AGTAGTTGCCCACGCCTTTT	61.033	205
18	Yes	Sinapis-Alba_contig_88466	218	509	398	409	GTTCAGCCTCAGTTCCTTGC	59.997	AGTAGTTGCCCACGCCTTTT	61.033	292
19	Yes	Sinapis-Alba_contig_92735	311	665	505	514	TGAAGTTGATGGCATGAGGA	60.201	ACACCGGAGCATACAAGAGG	60.134	355
20	Yes	Sinapis-Alba_contig_95299	90	376	156	165	CGATCGCTTTACCTTTCTGG	59.839	TTCGTGTCGCTCAAAGTACG	60.05	287
21	Yes	Sinapis-Alba_contig_109626	132	395	150	159	CACATCCGAAACACGGAGTA	59.566	GGTTGTGGGTTAACGAAGGA	59.83	264
22	Yes	Sinapis-Alba_contig_110327	66	223	184	193	CTTTCGCCTGGGAATACAGA	60.206	GTTGAGGGAGTCTCGACAGC	59.993	158
23	Yes	Sinapis-Alba_contig_111509	1212	1582	1516	1525	ACCTGGAAGGACCAAGGACT	59.968	CAAGCAATCCAAAGGAAACC	59.546	371
24	Yes	Sinapis-Alba_contig_112678	364	651	391	406	TTCCTCTCCCTCTCCCTCTC	59.883	TCGATCACCCTTTGATCCTC	60.011	288
25	Yes	Sinapis-Alba_contig_116192	111	324	179	188	CGATGCCTTAATCTATCTATCCTTG	59.571	AATGGGCCAAACTTCTTGTG	59.971	214
26	Yes	Sinapis-Alba_contig_117405	134	282	161	170	CGTGTCTCTATTCAATTCGACTTTC	60.514	TGTGTGTTGGGGATAGATGG	59.215	149
27	Yes	Sinapis-Alba_contig_119164	15	375	60	71	TTTCGAACTCCCTCTCTCTCC	59.943	TGGACATTCCTTGGTCCTTC	59.903	361
28	Yes	Sinapis-Alba_contig_119781_1	2	243	134	155	AGCTGGGACAGAGGCTACG	60.561	CACTCTCACTCTCTCTCTCTCTCTC	57.417	242
29	No	Sinapis-Alba_contig_119781_2	13	263	158	233	AGGCTACGGAGAGGCTGA	58.643	TTCTCTCTCTCTCTCTCTCTCACTC	57.044	251
30	Yes	Sinapis-Alba_contig_123652	143	442	223	232	GCTCTTCTATCGGCATCAGG	59.939	GAGGTCGTAGAATGGGCAAA	60.074	300
31	Yes	Sinapis-Alba_contig_123653	307	553	335	344	AACGATCGAAGGTTCCACAG	60.111	ACGTCGTAGAATGGGCAAAC	60	247
32	Yes	Sinapis-Alba_contig_123654	145	346	295	304	GTCGCTGAAGGAGGATTTTG	59.813	CACCCGTAGGACCTGAAGAC	59.574	202
33	Yes	Sinapis-Alba_contig_123718	546	915	754	763	GAGGTCGTAGAATGGGCAAG	59.694	GTCGCTGAAGGAGGATTTTG	59.813	370
34	Yes	Sinapis-Alba_contig_132139	9	331	170	181	AACTCTTTCTCGGCTCCACA	59.989	AAACCAAGAGTCCCACATCG	59.966	323
35	Yes	Sinapis-Alba_contig_135877	18	392	74	85	GAAGAAAGCTATACTCGGAACCA	58.963	GAAAAGATGCGCCAATTCAT	60.045	375
36	Yes	Sinapis-Alba_contig_149115	335	642	557	566	TCCTTCACAAAACCGAGGTC	60.088	CTATCGGCATCACGGTAGGT	59.978	308
37	Yes	Sinapis-Alba_contig_150830	73	360	212	269	GCAACTTCTGGAGGCACTTC	59.997	AGAGGCACTTGACCAGGAGA	59.986	288
38	Yes	Sinapis-Alba_contig_166054	313	592	373	382	CTACAAAAGGCGCCGTACTC	59.904	GCGAAGATCCAGACTCAAGG	59.95	280
39	Yes	Sinapis-Alba_contig_443	126	398	324	337	GTCGTTTTCGAGCCGAGTAG	60.015	ACGAGCTACAATCGCACCTT	59.904	273
40	Yes	Sinapis-Alba_contig_472	284	498	336	356	CGACTTGGGGACTTTCATTC	59.526	CCACCTTTCCCTCCCTACTC	59.928	215
41	Yes	Sinapis-Alba_contig_523_1	6291	6529	6451	6464	CTCTGGTTGCGACAAAATGA	59.84	TCACCACCCAGCTTCTCTCT	59.986	239
42	Yes	Sinapis-Alba_contig_523_2	6381	6658	6535	6544	GCGACTTTGACCAGGGTAAG	59.734	CAAGTCACCCCACATCTCCT	59.962	278
43	Yes	Sinapis-Alba_contig_523_3	6508	6767	6593	6604	TGAGAGAGAAGCTGGGTGGT	59.986	TGTCGCCTCATAACCCTTTC	60.74	260
44	Yes	Sinapis-Alba_contig_537	1208	1353	1267	1276	TTTATGCTTCGCACATAGCC	58.939	TTTAGGAGGTTGGGACGAAA	59.541	146
45	Yes	Sinapis-Alba_contig_547	1484	1739	1541	1555	TTGTTCATGGTGGTTGGTGT	59.701	GCTTTAAGTCCACAAGTGATGC	58.909	256
46	Yes	Sinapis-Alba_contig_12772	40	161	67	81	CACCACCAAGGTGATCTTCC	60.363	CTTTAGCAGGCCAAACAAGC	60.018	122
47	Yes	Sinapis-Alba_contig_14739	173	458	307	316	AGAGGAGGGTCTTCCGATGT	60.073	GGGGATTTTGGCTTTGATCT	60.265	286
48	Yes	Sinapis-Alba_contig_25102	831	1089	1056	1065	AGCGACCCTAGGAGGAGAAG	59.972	AATGCAGACCGAGAAAGGTC	59.288	259
49	Yes	Sinapis-Alba_contig_25138	400	795	443	452	CTTCACCCGTAGGACCTGAA	60.103	CACCAGCTCTAGCCATCTCC	59.973	396
50	Yes	Sinapis-Alba_contig_32798	367	545	401	412	GACCGATGACGAAGAGGAAA	60.195	GGCGCAAAGAGAGAGAGAAA	59.836	179
51	Yes	Sinapis-Alba_contig_32798	367	618	527	536	GACCGATGACGAAGAGGAAA	60.195	GTTCGGTCGCTAGTCACGTT	60.321	252
52	Yes	Sinapis-Alba_contig_112679	5	374	264	281	GATCAAAGGGTGATCGAGGA	60.011	CTGCAGCATTAGAGTCGAGAA	58.419	370
53	Yes	Sinapis-Alba_contig_168459	96	306	188	197	GGATTAAAGTCGGCTCACGA	60.214	CGAGTTTCAGAGCGGATCA	60.08	211
54	Yes	Sinapis-Alba_contig_189803	117	325	246	257	TGAAAACTCCTCCGACTGCT	59.989	AGAGATGACGCGACGAAAAC	60.406	209
55	Yes	Sinapis-Alba_contig_194342	84	415	364	373	GATCCCGTCATCGTCTTGAT	59.893	CCCACGTGATCCATTAAACC	60.051	332
56	Yes	Sinapis-Alba_contig_198074	92	346	284	298	CTCGACTTAACAACGCCAAG	58.579	GCGGTTAGTCAATGCTGGTT	60.14	255
57	Yes	Sinapis-Alba_contig_198108	11	191	31	40	CGTCATCTCTCTCTCTCGCAAT	61.058	ACCGACAAACAAACTCGACA	59.187	181
58	Yes	Sinapis-Alba_contig_200619	93	489	428	441	ACATCAATAGGCGCTCCATC	60.066	CGCGTATGCCATTTTACATT	58.586	397
59	Yes	Sinapis-Alba_contig_203739	90	354	301	310	GAGATCGCAGGATGGGTAAA	60.036	GCTTCACCGACAGGAACAAT	60.119	265
60	Yes	Sinapis-Alba_contig_203863	449	591	484	493	CCTCGATTTCTCCTCCCTCT	59.772	GGGGAAGCTTTTGATTATGGA	60.266	143
61	Yes	Sinapis-Alba_contig_204580	28	194	109	118	CAGAAAAGGGAGGGGATCAG	60.948	TTCTCCTCTCGTGCTCCTTC	59.679	167
62	Yes	Sinapis-Alba_contig_206511	7	361	76	131	CCCCTAAGCCCTAAACCCTA	59.454	TTTGTTTGTTTCTGGCGTTG	59.746	355
63	Yes	Sinapis-Alba_contig_206511	64	351	160	222	CCCTAAACCCTGGACCCTAA	60.172	TCTGGCGTTGTCAGGTGTAG	59.897	288
64	Yes	Sinapis-Alba_contig_215670	100	385	222	233	GCTCTCCACTTAAGAGATGAAAATC	59.014	CAGGAAAGAAGTGCGAATCT	57.143	286
65	Yes	Sinapis-Alba_contig_218806	331	503	465	474	AGAGGAGGGTCTTCCGATGT	60.073	ACAATCGTCTGTTCCCCAAC	59.827	173
66	Yes	Sinapis-Alba_contig_222994	51	242	140	154	AGGACTAGGAGGAGGTCACG	58.341	AGTCCTCCACCAGCACCAC	61.171	192
67	Yes	Sinapis-Alba_contig_223001	171	423	360	374	TGTTGGTGGTTCGGTTGG	61.42	ACCTCCACCACATCCTCCTC	61.337	253
68	Yes	Sinapis-Alba_contig_255340	331	668	612	623	AGGATCGTGCTGCTGAGGTA	60.966	TCAGCCACTACTCGTGCATT	59.47	338
69	Yes	Sinapis-Alba_contig_255643	75	330	193	202	CTTTCGCCTGGGAATACAAA	60.067	GAGCTCAAGGCTCTGAATGG	60.096	256
70	Yes	Sinapis-Alba_contig_259242	34	229	92	101	GACGCACCTTGTCATACACC	59.014	GAGCTCAAGGCTCTGAATGG	60.096	196
71	Yes	Sinapis-Alba_contig_263945	60	210	167	176	AAAGACGTTAGGCCTGAGCA	60.015	TGTCATCTGTTTTCGCCATC	59.654	151
72	No	Sinapis-Alba_contig_265089	10	144	100	121	ACGAGAGCAACACACTCTCC	58.009	CTCATCTTCTTTCTGCGCTTT	58.871	135
73	Yes	Sinapis-Alba_contig_267928	271	391	304	313	TTTATCTCTCTCCACGCCTCTC	59.983	CAGTGGTGGTGACACAAGGT	59.463	121
74	Yes	Sinapis-Alba_contig_270410	21	141	98	107	GTGGACACCGAATCACAAAA	59.394	CGAGAGAGAGAGAAAGACAAAGAGA	59.957	121
75	Yes	Sinapis-Alba_contig_270410	21	198	128	139	GTGGACACCGAATCACAAAA	59.394	GGAAGAGAAGAGAGAAAACATGAGA	59.559	178
76	Yes	Sinapis-Alba_contig_271954	20	306	48	81	GAGGGAGAGAGGGAGAGAGG	59.489	AAGGTCACATTGCTTGTTTGG	60.023	287
77	Yes	Sinapis-Alba_contig_271954	38	306	89	100	GGGAGGGAGGAAGAGAGAGA	59.883	AAGGTCACATTGCTTGTTTGG	60.023	269
78	Yes	Sinapis-Alba_contig_274848	82	309	172	181	GAGGAATGCCTGAGTTGGAA	60.195	GGATCCGGTCTTCAATGCTA	60.036	228
79	Yes	Sinapis-Alba_contig_277454	625	963	781	794	TCGTTGCGATAGAGGAGCTT	60.118	GGCACTGAGGCTTTAACTCG	60.015	339
80	Yes	Sinapis-Alba_contig_283879	35	281	126	137	TCCAGAAAATCTCGCAAACC	60.192	GTGGGTCCAAGAAGACCAAA	59.943	247
81	Yes	Sinapis-Alba_contig_283880	169	346	310	321	GTGGGTCCAAGAAGACCAAA	59.943	CCAATCTGCTTGCCAAAGTC	60.776	178
82	Yes	Sinapis-Alba_contig_284653	33	301	60	69	TCTTCTTCACGTTGCCCTTC	60.375	CGCTCACACCGAGATCTACA	60.008	269
83	Yes	Sinapis-Alba_contig_285898	531	922	800	811	AGGAGACGAGATGGATGGTG	60.072	CTGCCCGGAACTAAGAAGAA	59.448	392
84	Yes	Sinapis-Alba_contig_293411	91	325	249	262	TCCACATTACAGCACATCCAA	59.98	AAAAGAGAGAGAGAGAGGGAGAAAA	59.697	235
85	Yes	Sinapis-Alba_contig_295561	2	335	71	82	CTGTCTTCATGCTCTATCACACA	58.05	GAGAGAGGAGAGAGGGAGAGG	58.723	334
86	Yes	Sinapis-Alba_contig_296971	174	317	195	206	GGTGGATGAGAGAAGGAAGG	58.664	CTCTCGCACTCGCTCTCCTA	60.975	144
87	Yes	Sinapis-Alba_contig_299522	65	247	202	213	TGGAAAAGAGCAACCATGAA	59.247	TTGCAGAAGAGAATGCGATG	60.096	183
88	Yes	Sinapis-Alba_contig_300080	56	310	257	266	CACGTCCATACACCCCTTTT	59.711	GGGAGAGAGGGAGAGAGAGG	59.489	255
89	Yes	Sinapis-Alba_contig_305195	118	299	152	163	GAAGTACGGTTGTCCGAAGG	59.592	GGATTGTGCGGACTTACTCAA	60.125	182
90	Yes	Sinapis-Alba_contig_306105	20	145	99	108	GACGAGAAGAACCACCAAGC	59.851	GGAGAAGGGGAGAGGAGAGA	59.883	126
91	Yes	Sinapis-Alba_contig_306483	66	420	102	111	CAGGTTTCTTATTCTAGAGCTACCA	57.536	CGTTTACACTCGTGCTGAGG	59.51	355
92	Yes	Sinapis-Alba_contig_309738	13	282	41	58	TCTCTCTCTCTCTCCCTCTCTCC	59.851	GGCTGGATGTGTGGTGGT	60.4	270
93	Yes	Sinapis-Alba_contig_311097	28	335	222	233	GAGTTGGTCTCGTAGCTGAGG	59.101	TTGTTGGTTCGTAGCTGAGG	58.923	308
94	Yes	Sinapis-Alba_contig_312786	42	358	252	328	CCCAAACACCACCACCATAC	60.934	GGGTTCAGGGTTTAGGGTTT	59.191	317
95	Yes	Sinapis-Alba_contig_316101	332	620	495	509	TTCTCACCCCTTTCTGCATC	60.195	GACAGGGCAAGAAGAGATCG	59.95	289
96	Yes	Sinapis-Alba_contig_317045	84	238	196	213	AAACACCGCTGCTTCTTTT	57.619	CTCTTCACTCCTCCCCTCCT	59.801	155
97	Yes	Sinapis-Alba_contig_317942	12	267	60	73	ATTACCCAGTGGCCGATCTA	59.41	GGGTTGGTTTTGGCAATTTT	60.92	256
98	Yes	Sinapis-Alba_contig_319013	85	388	211	220	GAGCTCAAGGCTCTGAATGG	60.096	CCACCACCCGTCTCTACACT	60.026	304
99	Yes	Sinapis-Alba_contig_320360	71	262	89	98	TCCTCAGCACGAATTGAAAA	59.395	GAACCGGAGATGCTTCAAAA	60.192	192
100	Yes	Sinapis-Alba_contig_321641	447	808	723	732	CCAGGTGTCATCAAGCAAGA	59.831	AAAGACGGCAAGAGACTCCA	59.989	362
101	Yes	Sinapis-Alba_contig_321642	839	1095	884	893	GACTCCACAGCAACCCCTAA	60.111	GGTGATCGACTTGTGGCTCT	60.269	257
102	Yes	Sinapis-Alba_contig_321642	871	1095	900	909	AGCTCTCGCCCTAGCTCTCT	60.023	GGTGATCGACTTGTGGCTCT	60.269	225
103	Yes	Sinapis-Alba_contig_323688	68	215	144	158	ACCTACACCACCACCTTTGC	59.891	TGGTATTGGAGGAGGATTCG	59.887	148
104	Yes	Sinapis-Alba_contig_323814	6	176	33	50	TGTTTTCCATGGGGAGAGAG	60.042	CAGCAGCAACCAGAAAATCA	59.988	171
105	Yes	Sinapis-Alba_contig_325747	144	517	459	468	AACGATTGTTCACCCCTTTG	59.83	CCCAAACGAACAACCTCATT	59.83	374
106	Yes	Sinapis-Alba_contig_325854	287	448	339	348	ACGCGTCGAGATGCTTCTAT	60.007	GGTAAAGCAGGGGTCAAGGT	60.361	162
107	Yes	Sinapis-Alba_contig_328471	9	189	46	55	CCGGAGGAGACTTAAAGATGC	60.214	CGAAGTTATCCTCAGCACGA	59.024	181
108	Yes	Sinapis-Alba_contig_332082	41	290	101	110	TCAGAGGTCCCTGGTCAAGT	59.682	TGCGGTCTCTAACGTAGCTG	59.245	250
109	Yes	Sinapis-Alba_contig_334799	9	130	31	40	GGTCACTCAGGCCATGAAAA	61.046	TGATGGGATCAGTCTGGACA	60.046	122
110	Yes	Sinapis-Alba_contig_337460	79	231	197	208	AGGAGAGCGTCTCGCTAGG	59.859	ACACACACATGCACGCAAC	60.236	153
111	Yes	Sinapis-Alba_contig_337460	17	266	222	243	CAGTAGCAGCACGAGGGTTA	59.097	CACACACACACACACACACCA	61.141	250
112	Yes	Sinapis-Alba_contig_338297	154	375	322	336	AAAGTCGATCTCTGCGAGGA	60.096	TGCTCTCACCTCACTCAACG	60.178	222
113	Yes	Sinapis-Alba_contig_338504	39	356	121	132	TTTCCGGCTTTCTCTCTGTG	60.508	GAGGGTGGAGAGGTGAGTGA	60.243	318
114	Yes	Sinapis-Alba_contig_340912	11	369	247	256	TGCTCACCTGAACCGTCTAA	59.44	CGCAGTCTCCTCGCAAAA	61.256	359
115	Yes	Sinapis-Alba_contig_342952	71	399	309	318	AGGTTCGGACTGCCATACAG	60.134	AGTAAGCCCACTTTGCCTGA	59.875	329
116	Yes	Sinapis-Alba_contig_344097	112	501	155	169	AACCCCGTTGTTGTTGTAGC	59.898	GAGACGGCGAGACGAAATAA	60.352	390
117	Yes	Sinapis-Alba_contig_345052	4	371	25	42	TATCCTCAGCACGACCCAAG	61.196	TGCTCTCCGATCTTCATCCT	59.91	368
118	Yes	Sinapis-Alba_contig_345155	84	230	145	159	GAAGAAGGAAGAGGGCGAAT	59.789	GCTGAGGATAACTTCGTATAGCA	57.776	147
119	Yes	Sinapis-Alba_contig_345250	71	313	107	120	CACTCTCTCTCTCTCTCTCTCACA	57.268	GCAAACCCTGCCTGATAAAT	59.046	243
120	Yes	Sinapis-Alba_contig_345601	21	297	39	50	TGGGGAGCACACTCATACAC	59.551	ATCCTCAGCTACGCATACGG	60.257	277
121	Yes	Sinapis-Alba_contig_346442	199	419	251	265	ATTTTGTTTCCGGCTTGTTG	59.975	CTCCACTTGACGGCTTCACT	60.444	221
122	Yes	Sinapis-Alba_contig_8	85	473	278	287	CGGTAACCCTAGATCGGTGA	59.948	ACCCTATCCAGCCAGAACCT	59.957	389
123	Yes	Sinapis-Alba_contig_25	1399	1615	1560	1591	AGAAACCGGCCAAAGTAAAA	58.74	TGGTGAGTCTCTCGTGGTTG	59.864	217
124	Yes	Sinapis-Alba_contig_27	6507	6728	6554	6563	TCTCTCTTCCATCTCAACCACA	59.844	CAATTCTTCCCGCACAAGAT	60.074	222
125	Yes	Sinapis-Alba_contig_40	720	953	902	911	AAGCCAGACCAGACCCTACA	59.721	GGAAAATGCGATGCGACTAT	60.067	234
126	Yes	Sinapis-Alba_contig_53	67	465	257	272	GGGAAGAAATGGGTCTGGAT	60.133	GTTGGAGGCAATTAGGACGA	60.074	399
127	Yes	Sinapis-Alba_contig_56	264	467	303	320	TCGGAAATCAATCACCAACA	59.9	CCATTCGGCCACTAAGTCAT	59.955	204
128	Yes	Sinapis-Alba_contig_81	169	501	239	254	ATCGATCTCCACTCCACACC	59.928	TGGGGTCTTGGACAAGTAGG	59.959	333
129	Yes	Sinapis-Alba_contig_109	4603	4909	4717	4728	CTGTCGTGGTATGGGCTTCT	60.134	GAGCAACCGAAAGTGGAGAC	59.851	307
130	No	Sinapis-Alba_contig_143	14005	14207	14038	14047	GGATGTTTGTTCTCAAGTGCAAG	61.056	CGGGTCTTCTTCTTCATCGT	59.284	203
131	Yes	Sinapis-Alba_contig_146	2233	2371	2335	2346	CCCACAAAACGTCTCCATTT	59.83	CCCAAACTTCTCTGTTCATCG	59.72	139
132	Yes	Sinapis-Alba_contig_147	7243	7471	7388	7397	ACCACAGCTCTAGCCAAGGA	60.012	AAACGTCGTGGTCGTCTTCT	59.769	229
133	Yes	Sinapis-Alba_contig_154	1976	2244	2086	2100	CTGTGCCCGAAACTACAACA	59.758	TTGGACTGGGATTTACACCA	58.821	269
134	Yes	Sinapis-Alba_contig_167	10	209	102	121	CGGTTTGACTCGGTTCAGTT	60.149	CAAATGGGAAAGATGAAGACG	59.555	200
135	No	Sinapis-Alba_contig_183	1229	1572	1356	1365	CTCCTTGTCTTTGGCTCTGG	59.982	GTGGGCAGTTATAGGCGAAA	60.096	344
136	No	Sinapis-Alba_contig_199	1692	1861	1786	1795	CGGCCTTAACTCACCACAAT	59.993	ACCATGGGAACGAAAATGAA	60.17	170
137	Yes	Sinapis-Alba_contig_202	1175	1448	1259	1274	ATACTGGTCGGCCTTTCCTT	59.962	AAGACGAAGGGATGTCATGG	59.927	274
138	Yes	Sinapis-Alba_contig_210	1661	1880	1687	1700	CCGGATTCACCCTTGTTATG	60.184	CAGTTAAGGCCGAAAGGATG	59.702	220
139	Yes	Sinapis-Alba_contig_225	194	427	367	390	GGTCACAACGACAATTCTGC	59.143	GCTTTTGTCCGAACCTCTTG	59.853	234
140	Yes	Sinapis-Alba_contig_261	6107	6426	6238	6255	TTCAGCACAATGGAGTCTGG	59.831	CATTTAATCGGCCATCTGCT	60.06	320
141	No	Sinapis-Alba_contig_265_1	4092	4278	4128	4245	GGAAAGCTCTGTCCAAATCG	59.813	CTCTCCACCCCACACACAC	60.572	187
142	Yes	Sinapis-Alba_contig_265_2	4092	4316	4285	4294	GGAAAGCTCTGTCCAAATCG	59.813	CCACTCTCTCGCTCTCCAC	58.628	225
143	Yes	Sinapis-Alba_contig_291_1	16	211	101	115	TTTCCTGAGCTTTGGTTTCC	59.288	CGAAGGAGGAGGAGAGGAGT	59.945	196
144	No	Sinapis-Alba_contig_291_2	390	672	634	645	TGATCAGCGATTGATTTTCG	59.769	GAGAGGAAGAAGAAGGAAGAGGA	59.608	283
145	Yes	Sinapis-Alba_contig_292_1	24	245	67	76	CCCCTCCTTCTTCTTCCTCT	58.876	AGAGGGCAAACTCGAAGTCA	59.989	222
146	Yes	Sinapis-Alba_contig_292_2	1141	1506	1199	1208	TGGCCTTCTCCCTCACATAC	60.73	CAAGCATTCCACTTCCCTTC	59.67	366
147	Yes	Sinapis-Alba_contig_325	2550	2882	2714	2728	GGTCAACTCAATGTCCACGA	59.525	TCGATAACGTTTCACACTTGG	58.687	333
148	Yes	Sinapis-Alba_contig_357	2250	2505	2315	2324	GTCTCCTTCTTCCCCTTTGC	60.19	TGCACTTGGATGCTCTAGGA	59.547	256
149	Yes	Sinapis-Alba_contig_365	1535	1827	1668	1677	GCCAACTTGCCAACAACATA	59.59	CTGACAGTGAAAGAACTGACTCG	59.192	293
150	Yes	Sinapis-Alba_contig_393	746	1092	864	879	CCGAATCAATCAAGAAGTAGGG	59.96	TTTTCGGGTGAGAAAACGAC	60.088	347
151	Yes	Sinapis-Alba_contig_413_1	83	283	164	179	TATTGAGGACCTTGGGAACG	59.926	TCCAATTGCCTCCAGTATCC	59.894	201
152	Yes	Sinapis-Alba_contig_413_2	2105	2374	2238	2247	CACTTTCGTTCCTCCAAAGC	59.853	GCAGTCATCCGACCAGGTAT	59.957	270
153	Yes	Sinapis-Alba_contig_414	1758	2055	1871	1880	TCCGGATCTAACTCCGTGTC	60.073	CGTCCAATCAAATCATCTGTG	58.987	298
154	No	Sinapis-Alba_contig_418	859	985	911	930	TCATCAGGCAAAGGGTTTCT	59.67	TGCTGAGGAACAATCAATCG	59.799	127
155	Yes	Sinapis-Alba_contig_428_1	8182	8483	8327	8341	AGACCCGATTCACAAGATCG	60.073	AGATTCGAGTTCCTCGGTGA	59.803	302
156	Yes	Sinapis-Alba_contig_428_2	8191	8483	8384	8393	TCACAAGATCGTTCCCTCCT	59.655	AGATTCGAGTTCCTCGGTGA	59.803	293
157	No	Sinapis-Alba_contig_430	1920	2132	1962	1971	TATTTGGGATTTGGGGATGA	59.95	CGACGAAGTTAGTAGGCTTGC	59.191	213
158	Yes	Sinapis-Alba_contig_438	5932	6185	6005	6014	TGCACTCATAACTGGCTTCG	60.011	CGAATCTCATGCTTCTTCTTTG	59.111	254
159	Yes	Sinapis-Alba_contig_441	681	997	818	829	GGAGTCGTCGTGGCTATTGT	60.142	TGCTCTGGTTCTCAAGAGATGA	60.134	317
